# Supplementary material for: Flexible Mixture Model Approaches That Accommodate Footprint Size Variability for Robust Detection of Balancing Selection
Source: Mol Biol Evol. 2020 Oct 4;37(11):3267–91. doi: 10.1093/molbev/msaa134 (PMC7820363; doi:10.1093/molbev/msaa134)
Supplement: msaa134_supplementary_data [file msaa134_supplementary_data.zip › BallerMix_final/mixture.bib]

@article{DeGiorgio2014,
author = {DeGiorgio, Michael and Lohmueller, Kirk E. and Nielsen, Rasmus},
editor = {Akey, Joshua M.},
journal = {PLoS Genetics},
number = {8},
pages = {e1004561},
publisher = {Public Library of Science},
title = {{A Model-Based Approach for Identifying Signatures of Ancient Balancing Selection in Genetic Data}},
volume = {10},
year = {2014}
}
@article{Hudson1987,
author = {Hudson, R R and Kreitman, M and Aguad{\'{e}}, M},
journal = {Genetics},
number = {1},
pages = {153--159},
pmid = {3110004},
publisher = {Genetics Society of America},
title = {{A test of neutral molecular evolution based on nucleotide data.}},
volume = {116},
year = {1987}
}
@article {Ball1984hladq,
  Title = {{Antigen-specific HLA-restricted human T-cell lines. II. A GAT-specific T-cell line restricted by a determinant carried by an HLA-DQ molecule}},
  Author = {Ball, EJ and Stastny, P},
  DOI = {10.1007/bf00364357},
  Number = {5},
  Volume = {20},
  Year = {1984},
  Journal = {Immunogenetics},
  ISSN = {0093-7711},
  Pages = {547—564}
}
@article{review11CL,
 ISSN = {10170405, 19968507},
 author = {Cristiano Varin and Nancy Reid and David Firth},
 journal = {Statistica Sinica},
 number = {1},
 pages = {5--42},
 publisher = {Institute of Statistical Science, Academia Sinica},
 title = {AN OVERVIEW OF COMPOSITE LIKELIHOOD METHODS},
 volume = {21},
 year = {2011}
}

@article{review11CLR,
 ISSN = {10170405, 19968507},
 author = {Luigi Pace and Alessandra Salvan and Nicola Sartori},
 journal = {Statistica Sinica},
 number = {1},
 pages = {129--148},
 publisher = {Institute of Statistical Science, Academia Sinica},
 title = {ADJUSTING COMPOSITE LIKELIHOOD RATIO STATISTICS},
 volume = {21},
 year = {2011}
}
@article{benjamini1995BH,
  title={Controlling the false discovery rate: a practical and powerful approach to multiple testing},
  author={Benjamini, Yoav and Hochberg, Yosef},
  journal={Journal of the Royal statistical society: series B (Methodological)},
  volume={57},
  number={1},
  pages={289--300},
  year={1995},
  publisher={Wiley Online Library}
}
@article{simes1986,
  title={An improved {Bonferroni} procedure for multiple tests of significance},
  author={Simes, R John},
  journal={Biometrika},
  volume={73},
  number={3},
  pages={751--754},
  year={1986},
  publisher={Oxford University Press}
}
@article{bonferroni1935,
  title={Il calcolo delle assicurazioni su gruppi di teste},
  author={Bonferroni, Carlo E},
  journal={Studi in onore del professore salvatore ortu carboni},
  pages={13--60},
  year={1935}
}


@article{Kaplan1988,
author = {Kaplan, N. L. and Darden, T. and Hudson, R. R.},
journal = {Genetics},
number = {3},
pages = {819--829},
title = {{The coalescent process in models with selection}},
volume = {120},
year = {1988}
}
@article{Hudson1988,
author = {Hudson, R R and Kaplan, N L},
journal = {Genetics},
number = {3},
pages = {831--840},
publisher = {Genetics Society of America},
title = {{The coalescent process in models with selection and recombination.}},
volume = {120},
year = {1988}
}
@article{faywu2000,
  title={Hitchhiking under positive Darwinian selection},
  author={Fay, Justin C and Wu, Chung-I},
  journal={Genetics},
  volume={155},
  number={3},
  pages={1405--1413},
  year={2000},
  publisher={Genetics Soc America}
}

@article{asmussen1990frequency,
  title={Frequency-dependent selection: the high potential for permanent genetic variation in the diallelic, pairwise interaction model.},
  author={Asmussen, MA and Basnayake, E},
  journal={Genetics},
  volume={125},
  number={1},
  pages={215--230},
  year={1990},
  publisher={Genetics Soc America}
}

@article {Fu1994,
  author = {Fu, Y X},
  title = {Estimating effective population size or mutation rate using the frequencies of mutations of various classes in a sample of DNA sequences.},
  volume = {138},
  number = {4},
  pages = {1375--1386},
  year = {1994},
  publisher = {Genetics},
  journal = {Genetics}
}

@article{Cheng16,
  AUTHOR  = "Cheng, Xiaoheng and Xu, Cheng and DeGiorgio, Michael",
  TITLE   = "{F}ast and robust detection of ancestral selective sweeps",
  Journal = "Molecular Ecology",
  year = {2017},
  volume= {26} ,
  number={24},
  pages={6871--6891}
}

@article{Cheng2018,
    AUTHOR  = "Cheng, Xiaoheng and DeGiorgio, Michael",
    TITLE   = "{D}etection of shared balancing selection in the absence of trans-species polymorphism",
    Journal = "Molecular Biology and Evololution",
    year = "2019",
    volume={36},
    issue={1},
    pages={177--199}
}


@article{messer2013slim,
  title={SLiM: simulating evolution with selection and linkage},
  author={Messer, Philipp W},
  journal={Genetics},
  volume={194},
  number={4},
  pages={1037--1039},
  year={2013},
  publisher={Genetics Soc America}
}

@article{2016slim2,
author = {Haller, Benjamin C. and Messer, Philipp W.},
title = {SLiM 2: Flexible, Interactive Forward Genetic Simulations},
journal = {Molecular Biology and Evolution},
volume = {34},
number = {1},
pages = {230-240},
year = {2017},
doi = {10.1093/molbev/msw211}
}

@article{Haller2018Slim3,
author = {Haller, Benjamin C and Messer, Philipp W},
title = {SLiM 3: Forward genetic simulations beyond the Wright–Fisher model},
journal = {Molecular Biology and Evolution},
volume = {36},
issue = {3},
pages = {632--637},
year = {2019}
}
@article{bolger2014trimmomatic,
    author = {Bolger, Anthony M. and Usadel, Bjoern and Lohse, Marc},
    title = "{Trimmomatic: a flexible trimmer for Illumina sequence data}",
    journal = {Bioinformatics},
    volume = {30},
    number = {15},
    pages = {2114-2120},
    year = {2014},
    month = {04},
    abstract = "{Motivation: Although many next-generation sequencing (NGS) read preprocessing tools already existed, we could not find any tool or combination of tools that met our requirements in terms of flexibility, correct handling of paired-end data and high performance. We have developed Trimmomatic as a more flexible and efficient preprocessing tool, which could correctly handle paired-end data. Results: The value of NGS read preprocessing is demonstrated for both reference-based and reference-free tasks. Trimmomatic is shown to produce output that is at least competitive with, and in many cases superior to, that produced by other tools, in all scenarios tested. Availability and implementation: Trimmomatic is licensed under GPL V3. It is cross-platform (Java 1.5+ required) and available at http://www.usadellab.org/cms/index.php?page=trimmomaticContact:usadel@bio1.rwth-aachen.deSupplementary information:Supplementary data are available at Bioinformatics online. }"
}
@article{li2013bwa-mem,
  title={Aligning sequence reads, clone sequences and assembly contigs with BWA-MEM},
  author={Li, Heng},
  journal={arXiv},
  page={1303.3997},
  year={2013}
}
@article{li2011samtools,
  title={A statistical framework for SNP calling, mutation discovery, association mapping and population genetical parameter estimation from sequencing data},
  author={Li, Heng},
  journal={Bioinformatics},
  volume={27},
  number={21},
  pages={2987--2993},
  year={2011},
  publisher={Oxford University Press}
}
@article{mckenna2010gatk,
  title={The Genome Analysis Toolkit: a MapReduce framework for analyzing next-generation DNA sequencing data},
  author={McKenna, Aaron and Hanna, Matthew and Banks, Eric and Sivachenko, Andrey and Cibulskis, Kristian and Kernytsky, Andrew and Garimella, Kiran and Altshuler, David and Gabriel, Stacey and Daly, Mark and others},
  journal={Genome Research},
  volume={20},
  number={9},
  pages={1297--1303},
  year={2010},
  publisher={Cold Spring Harbor Lab}
}
@article{depristo2011gatk,
  title={A framework for variation discovery and genotyping using next-generation DNA sequencing data},
  author={DePristo, Mark A and Banks, Eric and Poplin, Ryan and Garimella, Kiran V and Maguire, Jared R and Hartl, Christopher and Philippakis, Anthony A and Del Angel, Guillermo and Rivas, Manuel A and Hanna, Matt and others},
  journal={Nature Genetics},
  volume={43},
  number={5},
  pages={491},
  year={2011},
  publisher={Nature Publishing Group}
}
@article{van2013gatk,
  title={From FastQ data to high-confidence variant calls: the genome analysis toolkit best practices pipeline},
  author={Van der Auwera, Geraldine A and Carneiro, Mauricio O and Hartl, Christopher and Poplin, Ryan and Del Angel, Guillermo and Levy-Moonshine, Ami and Jordan, Tadeusz and Shakir, Khalid and Roazen, David and Thibault, Joel and others},
  journal={Current Protocols in Bioinformatics},
  volume={43},
  number={1},
  pages={11--10},
  year={2013},
  publisher={Wiley Online Library}
}

@article{derrien2012crg,
  title={Fast computation and applications of genome mappability},
  author={Derrien, Thomas and Estell{\'e}, Jordi and Sola, Santiago Marco and Knowles, David G and Raineri, Emanuele and Guig{\'o}, Roderic and Ribeca, Paolo},
  journal={PLoS One},
  volume={7},
  number={1},
  pages={e30377},
  year={2012},
  publisher={Public Library of Science}
}

@article{Nachman2000,
journal = {Genetics},
number = {1},
pages = {297--304},
AUTHOR = {Nachman, Michael W and Crowell, Susan L},
title = {{Estimate of the mutation rate per nucleotide in humans}},
volume = {156},
year = {2000}
}

@article{Payseur2000,
journal = {Genetics},
number = {3},
pages = {1285--1298},
AUTHOR = {Payseur, B A and Nachman, M W},
title = {{Microsatellite variation and recombination rate in the human genome}},
volume = {156},
year = {2000}
}
@article{takahata1995humanNe,
  title={Divergence time and population size in the lineage leading to modern humans},
  author={Takahata, Naoyuki and Satta, Yoko and Klein, Jan},
  journal={Theoretical population biology},
  volume={48},
  number={2},
  pages={198--221},
  year={1995},
  publisher={Elsevier}
}

@article{prufer2012bonobo,
  title={The bonobo genome compared with the chimpanzee and human genomes},
  author={Pr{\"u}fer, Kay and Munch, Kasper and Hellmann, Ines and Akagi, Keiko and Miller, Jason R and Walenz, Brian and Koren, Sergey and Sutton, Granger and Kodira, Chinnappa and Winer, Roger and  Knight, James R. and Mullikin, James C. and Meader, Stephen J. and Ponting,Chris P. and Lunter, Gerton and Higashino, Saneyuki and Hobolth, Asger and Dutheil, Julien and Karakoç, Emre and Alkan, Can and Sajjadian, Saba and Catacchio, Claudia Rita and Ventura, Mario and Marques-Bonet, Tomas and Eichler, Evan E. and André, Claudine and Atencia, Rebeca and Mugisha, Lawrence and Junhold, Jörg and Patterson, Nick and Siebauer, Michael and Good, Jeffrey M. and Fischer, Anne and Ptak, Susan E. and Lachmann, Michael and Symer, David E. and Mailund, Thomas and Schierup, Mikkel H. and Andrés, Aida M. and  Kelso, Janet and Pääbo, Svante},
  journal={Nature},
  volume={486},
  number={7404},
  pages={527},
  year={2012},
  publisher={Nature Publishing Group}
}

@article{Scally2012,
AUTHOR = {Scally, Aylwyn and Dutheil, Julien Y and Hillier, LaDeana W and Jordan, Gregory E and Goodhead, Ian and Herrero, Javier and Hobolth, Asger and Lappalainen, Tuuli and Mailund, Thomas and Marques-Bonet, Tomas and McCarthy, Shane and Montgomery, Stephen H and Schwalie, Petra C and Tang, Y Amy and Ward, Michelle C and Xue, Yali and Yngvadottir, Bryndis and Alkan, Can and Andersen, Lars N and Ayub, Qasim and Ball, Edward V and Beal, Kathryn and Bradley, Brenda J and Chen, Yuan and Clee, Chris M and Fitzgerald, Stephen and Graves, Tina A and Gu, Yong and Heath, Paul and Heger, Andreas and Karakoc, Emre and Kolb-Kokocinski, Anja and Laird, Gavin K and Lunter, Gerton and Meader, Stephen and Mort, Matthew and Mullikin, James C and Munch, Kasper and O'Connor, Timothy D and Phillips, Andrew D and Prado-Martinez, Javier and Rogers, Anthony S and Sajjadian, Saba and Schmidt, Dominic and Shaw, Katy and Simpson, Jared T and Stenson, Peter D and Turner, Daniel J and Vigilant, Linda and Vilella, Albert J and Whitener, Weldon and Zhu, Baoli and Cooper, David N and de Jong, Pieter and Dermitzakis, Emmanouil T and Eichler, Evan E and Flicek, Paul and Goldman, Nick and Mundy, Nicholas I and Ning, Zemin and Odom, Duncan T and Ponting, Chris P and Quail, Michael A and Ryder, Oliver A and Searle, Stephen M and Warren, Wesley C and Wilson, Richard K and Schierup, Mikkel H and Rogers, Jane and Tyler-Smith, Chris and Durbin, Richard},
journal = {Nature},
number = {7388},
pages = {169--75},
title = {{Insights into hominid evolution from the gorilla genome sequence.}},
volume = {483},
year = {2012}
}
@article{scally2012mutrate,
  title={Revising the human mutation rate: implications for understanding human evolution},
  author={Scally, Aylwyn and Durbin, Richard},
  journal={Nature Reviews Genetics},
  volume={13},
  number={10},
  pages={745},
  year={2012},
  publisher={Nature Publishing Group}
}

@article{Kumar2005,
author = {Kumar, Sudhir and Filipski, Alan and Swarna, Vinod and Walker, Alan and Hedges, S Blair},
journal = {Proceedings of the National Academy of Sciences},
number = {52},
pages = {18842--18847},
pmid = {16365310},
title = {{Placing confidence limits on the molecular age of the human-chimpanzee divergence.}},
volume = {102},
year = {2005}
}
@article{gutenkunst2009demo,
  title={Inferring the joint demographic history of multiple populations from multidimensional SNP frequency data},
  author={Gutenkunst, Ryan N and Hernandez, Ryan D and Williamson, Scott H and Bustamante, Carlos D},
  journal={PLoS Genetics},
  volume={5},
  number={10},
  pages={e1000695},
  year={2009},
  publisher={Public Library of Science}
}

@article{gravel2011demo,
  title={Demographic history and rare allele sharing among human populations},
  author={Gravel, Simon and Henn, Brenna M and Gutenkunst, Ryan N and Indap, Amit R and Marth, Gabor T and Clark, Andrew G and Yu, Fuli and Gibbs, Richard A and Bustamante, Carlos D and 1000 Genomes Project and others},
  journal={Proceedings of the National Academy of Sciences},
  volume={108},
  number={29},
  pages={11983--11988},
  year={2011},
  publisher={National Academy of Sciences}
}
@article{jouganous2017demo,
  title={Inferring the joint demographic history of multiple populations: beyond the diffusion approximation},
  author={Jouganous, Julien and Long, Will and Ragsdale, Aaron P and Gravel, Simon},
  journal={Genetics},
  volume={206},
  number={3},
  pages={1549--1567},
  year={2017},
  publisher={Genetics Soc America}
}

@article{terhorst2017demo,
  title={Robust and scalable inference of population history from hundreds of unphased whole genomes},
  author={Terhorst, Jonathan and Kamm, John A and Song, Yun S},
  journal={Nature Genetics},
  volume={49},
  number={2},
  pages={303},
  year={2017},
  publisher={Nature Publishing Group}
}
@article{ragsdale2018demo,
  title={Models of archaic admixture and recent history from two-locus statistics},
  author={Ragsdale, Aaron P and Gravel, Simon},
  journal={bioRxiv},
  pages={489401},
  year={2018},
  publisher={Cold Spring Harbor Laboratory}
}

@article{navarro2002,
  title={The effects of multilocus balancing selection on neutral variability},
  author={Navarro, Arcadio and Barton, Nick H},
  journal={Genetics},
  volume={161},
  number={2},
  pages={849--863},
  year={2002},
  publisher={Genetics Soc America}
}
@article{barton2002,
  title={Extending the coalescent to multilocus systems: the case of balancing selection},
  author={Barton, Nick H and Navarro, Arcadio},
  journal={Genetics Research},
  volume={79},
  number={2},
  pages={129--140},
  year={2002},
  publisher={Cambridge University Press}
}
@article{tennessen2018buddy,
  title={Gene buddies: Linked balanced polymorphisms reinforce each other even in the absence of epistasis},
  author={Tennessen, Jacob A},
  journal={PeerJ},
  volume={6},
  pages={e5110},
  year={2018},
  publisher={PeerJ Inc.}
}


@article{Takahata1993,
author = {Takahata, N},
journal = {Molecular Biology and Evolution},
number = {1 },
pages = {2--22},
title = {{Allelic genealogy and human evolution.}},
volume = {10 },
year = {1993}
}
@article{deManuel2016,
  author = {de Manuel, Marc and Kuhlwilm, Martin and Frandsen, Peter and Sousa, Vitor C. and Desai, Tariq and Prado-Martinez, Javier and Hernandez-Rodriguez, Jessica and Dupanloup, Isabelle and Lao, Oscar and Hallast, Pille and Schmidt, Joshua M. and Heredia-Genestar, Jos{\'e} Mar{\'\i}a and Benazzo, Andrea and Barbujani, Guido and Peter, Benjamin M. and Kuderna, Lukas F. K. and Casals, Ferran and Angedakin, Samuel and Arandjelovic, Mimi and Boesch, Christophe and K{\"u}hl, Hjalmar and Vigilant, Linda and Langergraber, Kevin and Novembre, John and Gut, Marta and Gut, Ivo and Navarro, Arcadi and Carlsen, Frands and Andr{\'e}s, Aida M. and Siegismund, Hans. R. and Scally, Aylwyn and Excoffier, Laurent and Tyler-Smith, Chris and Castellano, Sergi and Xue, Yali and Hvilsom, Christina and Marques-Bonet, Tomas},
  title = {Chimpanzee genomic diversity reveals ancient admixture with bonobos},
  volume = {354},
  number = {6311},
  pages = {477--481},
  year = {2016},
  doi = {10.1126/science.aag2602},
  publisher = {American Association for the Advancement of Science},
  journal = {Science}
}
@article{martin2013genome,
  title={Genome-wide evidence for speciation with gene flow in Heliconius butterflies},
  author={Martin, Simon H and Dasmahapatra, Kanchon K and Nadeau, Nicola J and Salazar, Camilo and Walters, James R and Simpson, Fraser and Blaxter, Mark and Manica, Andrea and Mallet, James and Jiggins, Chris D},
  journal={Genome Research},
  volume={23},
  number={11},
  pages={1817--1828},
  year={2013},
  publisher={Cold Spring Harbor Lab}
}

@article{hedrick1991hla_aahet,
  title={Heterozygosity at individual amino acid sites: extremely high levels for HLA-A and-B genes.},
  author={Hedrick, Philip W and Whittam, Thomas S and Parham, Peter},
  journal={Proceedings of the National Academy of Sciences},
  volume={88},
  number={13},
  pages={5897--5901},
  year={1991},
  publisher={National Academy of Sciences}
}

@article{smukowski2011recMapVar,
  title={Recombination rate variation in closely related species},
  author={Smukowski, CS and Noor, MAF},
  journal={Heredity},
  volume={107},
  number={6},
  pages={496},
  year={2011},
  publisher={Nature Publishing Group}
}

@article{ye2018erap2,
  title={Genetic analysis of isoform usage in the human anti-viral response reveals influenza-specific regulation of ERAP2 transcripts under balancing selection},
  author={Ye, Chun Jimmie and Chen, Jenny and Villani, Alexandra-Chlo{\'e} and Gate, Rachel E and Subramaniam, Meena and Bhangale, Tushar and Lee, Mark N and Raj, Towfique and Raychowdhury, Raktima and Li, Weibo and others},
  journal={Genome Research},
  volume={28},
  number={12},
  pages={1812--1825},
  year={2018},
  publisher={Cold Spring Harbor Lab}
}

@article{sweeney2017convBalOpioidR,
  title={Convergent Balancing Selection on the Mu-Opioid Receptor in Primates},
  author={Sweeney, Carolyn G and Rando, Juliette M and Panas, Helen N and Miller, Gregory M and Platt, Donna M and Vallender, Eric J},
  journal={Molecular Biology and Evolution},
  volume={34},
  number={7},
  pages={1629--1643},
  year={2017},
  publisher={Oxford University Press}
}
@article{BurkeEtAl10,
  title={Genome-wide analysis of a long-term evolution experiment with Drosophila},
  author={Burke, Molly K and Dunham, Joseph P and Shahrestani, Parvin and Thornton, Kevin R and Rose, Michael R and Long, Anthony D},
  journal={Nature},
  volume={467},
  number={7315},
  pages={587},
  year={2010},
  publisher={Nature Publishing Group}
}
@article{AmaralEtAl11,
  title={Genome-wide footprints of pig domestication and selection revealed through massive parallel sequencing of pooled DNA},
  author={Amaral, Andreia J and Ferretti, Luca and Megens, Hendrik-Jan and Crooijmans, Richard PMA and Nie, Haisheng and Ramos-Onsins, Sebastian E and Perez-Enciso, Miguel and Schook, Lawrence B and Groenen, Martien AM},
  journal={PLoS One},
  volume={6},
  number={4},
  pages={e14782},
  year={2011},
  publisher={Public Library of Science}
}

@article{Mccormack2013,
  title={Applications of next-generation sequencing to phylogeography and phylogenetics},
  author={McCormack, John E and Hird, Sarah M and Zellmer, Amanda J and Carstens, Bryan C and Brumfield, Robb T},
  journal={Molecular Phylogenetics and Evolution},
  volume={66},
  number={2},
  pages={526--538},
  year={2013},
  publisher={Elsevier}
}
@article{Ferretti2013,
  title={Population genomics from pool sequencing},
  author={Ferretti, Luca and Ramos-Onsins, Sebasti{\'a}n E and P{\'e}rez-Enciso, Miguel},
  journal={Molecular Ecology},
  volume={22},
  number={22},
  pages={5561--5576},
  year={2013},
  publisher={Wiley Online Library}
}
@article{NolteEtAl13,
  title={Genome-wide patterns of natural variation reveal strong selective sweeps and ongoing genomic conflict in Drosophila mauritiana},
  author={Nolte, Viola and Pandey, Ram Vinay and Kofler, Robert and Schl{\"o}tterer, Christian},
  journal={Genome Research},
  volume={23},
  number={1},
  pages={99--110},
  year={2013},
  publisher={Cold Spring Harbor Lab}
}

@article{Schlotterer2014poolSeq,
  title={Sequencing pools of individuals—mining genome-wide polymorphism data without big funding},
  author={Schl{\"o}tterer, Christian and Tobler, Raymond and Kofler, Robert and Nolte, Viola},
  journal={Nature Reviews Genetics},
  volume={15},
  number={11},
  pages={749},
  year={2014},
  publisher={Nature Publishing Group}
}
@article{Stam2016pooled,
  title={Pooled enrichment sequencing identifies diversity and evolutionary pressures at NLR resistance genes within a wild tomato population},
  author={Stam, Remco and Scheikl, Daniela and Tellier, Aurelien},
  journal={Genome Biology and Evolution},
  volume={8},
  number={5},
  pages={1501--1515},
  year={2016},
  publisher={Oxford University Press}
}

@article{gould2017pooled,
  title={Pooled ecotype sequencing reveals candidate genetic mechanisms for adaptive differentiation and reproductive isolation},
  author={Gould, Billie A and Chen, Yani and Lowry, David B},
  journal={Molecular Ecology},
  volume={26},
  number={1},
  pages={163--177},
  year={2017},
  publisher={Wiley Online Library}
}

@article{ubeda2004meiodrive,
  title={Sex-specific meiotic drive and selection at an imprinted locus},
  author={Ubeda, Francisco and Haig, David},
  journal={Genetics},
  volume={167},
  number={4},
  pages={2083--2095},
  year={2004},
  publisher={Genetics Soc America}
}
@article{Lohmueller2009,
author = {Lohmueller, Kirk E and Bustamante, Carlos D and Clark, Andrew G},
journal = {Genetics},
number = {1},
pages = {217--231},
publisher = {Genetics},
title = {{Methods for human demographic inference using haplotype patterns from genomewide single-nucleotide polymorphism data}},
volume = {182},
year = {2009}
}
@article{Huber2016,
author = {Huber, Christian D. and DeGiorgio, Michael and Hellmann, Ines and Nielsen, Rasmus},
journal = {Molecular Ecology},
keywords = {Aguad{\'{e}} test,Hudson,Hudson-Kreitman-Aguad{\'{e}} test,Kreitman,background selection,population bottlenecks,sweep detection,sweepfinder},
number = {1},
pages = {142--156},
title = {{Detecting recent selective sweeps while controlling for mutation rate and background selection}},
volume = {25},
year = {2016}
}
@article{Bitarello2018,
author = {Bitarello, B{\'a}rbara D and de Filippo, Cesare and Teixeira, Jo{\~a}o C and Schmidt, Joshua M and Kleinert, Philip and Meyer, Diogo and Andrés, Aida M},
title = {Signatures of Long-Term Balancing Selection in Human Genomes},
journal = {Genome Biology and Evolution},
volume = {10},
number = {3},
pages = {939-955},
year = {2018}
}

@article{sheehan2016deepLearn,
  title={Deep learning for population genetic inference},
  author={Sheehan, Sara and Song, Yun S},
  journal={PLoS Computational Biology},
  volume={12},
  number={3},
  pages={e1004845},
  year={2016},
  publisher={Public Library of Science}
}

@article{leffler2017malaria,
  title={Resistance to malaria through structural variation of red blood cell invasion receptors},
  author={Leffler, Ellen M and Band, Gavin and Busby, George BJ and Kivinen, Katja and Le, Quang Si and Clarke, Geraldine M and Bojang, Kalifa A and Conway, David J and Jallow, Muminatou and Sisay-Joof, Fatoumatta and others},
  journal={Science},
  volume={356},
  number={6343},
  pages={eaam6393},
  year={2017},
  publisher={American Association for the Advancement of Science}
}

@article{meyer2017genomic,
  title={A genomic perspective on HLA evolution},
  author={Meyer, Diogo and Aguiar, Vitor RC and Bitarello, B{\'a}rbara D and Brandt, D{\'e}bora YC and Nunes, Kelly},
  journal={Immunogenetics},
  pages={1--23},
  year={2017},
  publisher={Springer}
}

@article{Siewert2017,
author = {Siewert, Katherine M. and Voight, Benjamin F.},
title = {Detecting Long-Term Balancing Selection Using Allele Frequency Correlation},
journal = {Molecular Biology and Evolution},
volume = {32},
number = {11},
pages = {2996-3005},
year = {2017}
}
@article {Siewert2018,
  author = {Siewert, Katherine M and Voight, Benjamin F},
  title = {BetaScan2: Standardized statistics to detect balancing selection utilizing substitution data},
  year = {2020},
  volume = {12},
  issue = {2},
  pages = {3873-3877},
  doi = {10.1093/gbe/evaa013},
  journal = {Genome Biology and Evolution}
}

@article{hunter2015tsel,
  title={Aberrant time to most recent common ancestor as a signature of natural selection},
  author={Hunter-Zinck, Haley and Clark, Andrew G},
  journal={Molecular Biology and Evolution},
  volume={32},
  number={10},
  pages={2784--2797},
  year={2015},
  publisher={Oxford University Press}
}
@article{Watterson1975,
abstract = {The distribution is obtained for the number of segregating sites observed in a sample from a population which is subject to recurring, new, mutations but not subject to recombination. After allowance is made for the different effective population sizes, the results apply approximately to three population models, due to Wright, Burrows and Cockerham, and Moran. Included as extreme special cases are the distributions of the number of segregating sites in the whole population and of the number of heterozygous sites in a diploid individual. Some results of Fisher, Haldane, Kimura, and Ewens concerning the means of the distributions for different models are confirmed, but the variances, and the distributions themselves, are new. {\textcopyright} 1975.},
author = {Watterson, G. A.},
journal = {Theoretical Population Biology},
number = {2},
pages = {256--276},
pmid = {1145509},
title = {{On the number of segregating sites in genetical models without recombination}},
volume = {7},
year = {1975}
}

@article{ewens1974seg,
  title={A note on the sampling theory for infinite alleles and infinite sites models},
  author={Ewens, WJ},
  journal={Theoretical Population Biology},
  volume={6},
  number={2},
  pages={143--148},
  year={1974},
  publisher={Elsevier}
}

@article{malaria2015gwas,
  title={A novel locus of resistance to severe malaria in a region of ancient balancing selection},
  author={{Malaria Genomic Epidemiology Network}},
  journal={Nature},
  volume={526},
  number={7572},
  pages={253--257},
  year={2015},
  publisher={Nature Research}
}

@article{prado2013ape,
  title={Great ape genetic diversity and population history},
  author={Prado-Martinez, Javier and Sudmant, Peter H and Kidd, Jeffrey M and Li, Heng and Kelley, Joanna L and Lorente-Galdos, Belen and Veeramah, Krishna R and Woerner, August E and O’Connor, Timothy D and Santpere, Gabriel and others},
  journal={Nature},
  volume={499},
  number={7459},
  pages={471--475},
  year={2013},
  publisher={Nature Research}
}

@article{Auton2012,
author = {Auton, Adam and Fledel-Alon, Adi and Pfeifer, Susanne and Venn, Oliver and S{\'{e}}gurel, Laure and Street, Teresa and Leffler, Ellen M. and Bowden, Rory and Aneas, Ivy and Broxholme, John and Humburg, Peter and Iqbal, Zamin and Lunter, Gerton and Maller, Julian and Hernandez, Ryan D. and Melton, Cord and Venkat, Aarti and Nobrega, Marcelo A. and Bontrop, Ronald and Myers, Simon and Donnelly, Peter and Przeworski, Molly and McVean, Gil},
journal = {Science},
number = {6078},
title = {{A Fine-Scale Chimpanzee Genetic Map from Population Sequencing}},
volume = {336},
year = {2012}
}
@article{The1000GenomesProjectConsortium2015,
author = {{The 1000 Genomes Project Consortium}},
journal = {Nature},
number = {7571},
pages = {68--74},
publisher = {Nature Publishing Group},
title = {{A global reference for human genetic variation}},
volume = {526},
year = {2015}
}
@article{hapmap2007,
  title={A second generation human haplotype map of over 3.1 million SNPs},
  author={{International HapMap Consortium}},
  journal={Nature},
  volume={449},
  number={7164},
  pages={851},
  year={2007},
  publisher={Nature Publishing Group}
}
@article{wigginton2005hwe,
  title={A note on exact tests of Hardy-Weinberg equilibrium},
  author={Wigginton, Janis E and Cutler, David J and Abecasis, Gon{\c{c}}alo R},
  journal={The American Journal of Human Genetics},
  volume={76},
  number={5},
  pages={887--893},
  year={2005},
  publisher={Elsevier}
}
@article{quinlan2014bedtools,
  title={{BEDTools: the Swiss-army tool for genome feature analysis}},
  author={Quinlan, Aaron R},
  journal={Current protocols in bioinformatics},
  volume={47},
  number={1},
  pages={11--12},
  year={2014},
  publisher={Wiley Online Library}
}
@article{gtex2017,
  title={Genetic effects on gene expression across human tissues},
  author={{GTEx Consortium}},
  journal={Nature},
  volume={550},
  number={7675},
  pages={204},
  year={2017},
  publisher={Nature Publishing Group}
}

@article{caswell2008analysis,
  title={Analysis of chimpanzee history based on genome sequence alignments},
  author={Caswell, Jennifer L and Mallick, Swapan and Richter, Daniel J and Neubauer, Julie and Schirmer, Christine and Gnerre, Sante and Reich, David},
  journal={PLoS Genetic},
  volume={4},
  number={4},
  pages={e1000057},
  year={2008},
  publisher={Public Library of Science}
}
@article{becquet2007new,
  title={A new approach to estimate parameters of speciation models with application to apes},
  author={Becquet, Celine and Przeworski, Molly},
  journal={Genome Research},
  volume={17},
  number={10},
  pages={1505--1519},
  year={2007},
  publisher={Cold Spring Harbor Lab}
}

@article{Langergraber25092012,
author = {Langergraber, Kevin E. and Prüfer, Kay and Rowney, Carolyn and Boesch, Christophe and Crockford, Catherine and Fawcett, Katie and Inoue, Eiji and Inoue-Muruyama, Miho and Mitani, John C. and Muller, Martin N. and Robbins, Martha M. and Schubert, Grit and Stoinski, Tara S. and Viola, Bence and Watts, David and Wittig, Roman M. and Wrangham, Richard W. and Zuberbühler, Klaus and Pääbo, Svante and Vigilant, Linda}, 
title = {Generation times in wild chimpanzees and gorillas suggest earlier divergence times in great ape and human evolution},
volume = {109}, 
number = {39}, 
pages = {15716-15721}, 
year = {2012}, 
journal = {Proceedings of the National Academy of Sciences} 
}

@article{Kent2002ucsc,
author = {Kent, W. James and Sugnet, Charles W. and Furey, Terrence S. and Roskin, Krishna M. and Pringle, Tom H. and Zahler, Alan M. and Haussler,  David}, 
title = {{The Human Genome Browser at UCSC}},
volume = {12}, 
number = {6}, 
pages = {996-1006}, 
year = {2002}, 
journal = {Genome Research} 
}

@article{haessler2019ucsc,
    author = {Haeussler, Maximilian and Zweig, Ann S and Tyner, Cath and Speir, Matthew L and Rosenbloom, Kate R and Raney, Brian J and Lee, Christopher M and Lee, Brian T and Hinrichs, Angie S and Gonzalez, Jairo Navarro and Gibson, David and Diekhans, Mark and Clawson, Hiram and Casper, Jonathan and Barber, Galt P and Haussler, David and Kuhn, Robert M and Kent, W James},
    title = "{The UCSC Genome Browser database: 2019 update}",
    journal = {Nucleic Acids Research},
    volume = {47},
    number = {D1},
    pages = {D853-D858},
    year = {2018},
    month = {11},
    issn = {0305-1048}
}


@book{charlesworth2010elements,
  title={Elements of evolutionary genetics},
  author={Charlesworth, Brian and Charlesworth, Deborah},
  year={2010},
  publisher={Roberts and Company Publishers Greenwood Village}
}

@inbook{andre2001book,
title = {{Balancing Selection in the Human Genome}},
author = {Andr\'{e}s, Aida M},
year = {2001},
publisher = {John Wiley and Sons, Ltd},
booktitle = {eLS},
}

@article{johnston2013pleio,
  title={Life history trade-offs at a single locus maintain sexually selected genetic variation},
  author={Johnston, Susan E and Gratten, Jacob and Berenos, Camillo and Pilkington, Jill G and Clutton-Brock, Tim H and Pemberton, Josephine M and Slate, Jon},
  journal={Nature},
  volume={502},
  number={7469},
  pages={93--95},
  year={2013},
  publisher={Nature Publishing Group}
}
@article{Dcharlesworth2006,
    author = {Charlesworth, Deborah},
    journal = {PLoS Genetics},
    publisher = {Public Library of Science},
    title = {Balancing Selection and Its Effects on Sequences in Nearby Genome Regions},
    year = {2006},
    month = {04},
    volume = {2},
    pages = {1-6},
    number = {4}
}
@article{song2012sfs,
  title={A simple method for finding explicit analytic transition densities of diffusion processes with general diploid selection},
  author={Song, Yun S and Steinr{\"u}cken, Matthias},
  journal={Genetics},
  volume={190},
  number={3},
  pages={1117--1129},
  year={2012},
  publisher={Genetics Soc America}
}
@article{braverman1995sfs,
  title={The hitchhiking effect on the site frequency spectrum of DNA polymorphisms.},
  author={Braverman, John M and Hudson, Richard R and Kaplan, Norman L and Langley, Charles H and Stephan, Wolfgang},
  journal={Genetics},
  volume={140},
  number={2},
  pages={783--796},
  year={1995},
  publisher={Genetics Soc America}
}
@article{tajima1989,
  title={Statistical method for testing the neutral mutation hypothesis by DNA polymorphism.},
  author={Tajima, Fumio},
  journal={Genetics},
  volume={123},
  number={3},
  pages={585--595},
  year={1989},
  publisher={Genetics Soc America}
}
@article{tajima1983pi,
  title={Evolutionary relationship of DNA sequences in finite populations},
  author={Tajima, Fumio},
  journal={Genetics},
  volume={105},
  number={2},
  pages={437--460},
  year={1983},
  publisher={Genetics Soc America}
}
@article{bamshad2003selsigRev,
  title={Signatures of natural selection in the human genome},
  author={Bamshad, Michael and Wooding, Stephen P},
  journal={Nature Reviews Genetics},
  volume={4},
  number={2},
  pages={99},
  year={2003},
  publisher={Nature Publishing Group}
}
@article{kim2002cl,
  title={Detecting a local signature of genetic hitchhiking along a recombining chromosome},
  author={Kim, Yuseob and Stephan, Wolfgang},
  journal={Genetics},
  volume={160},
  number={2},
  pages={765--777},
  year={2002},
  publisher={Genetics Soc America}
}
@article{meiklejohn2004clHap,
  title={Identification of a locus under complex positive selection in Drosophila simulans by haplotype mapping and composite-likelihood estimation},
  author={Meiklejohn, Colin D and Kim, Yuseob and Hartl, Daniel L and Parsch, John},
  journal={Genetics},
  volume={168},
  number={1},
  pages={265--279},
  year={2004},
  publisher={Genetics Soc America}
}
@article{kim2004clr,
  title={Linkage disequilibrium as a signature of selective sweeps},
  author={Kim, Yuseob and Nielsen, Rasmus},
  journal={Genetics},
  volume={167},
  number={3},
  pages={1513--1524},
  year={2004},
  publisher={Genetics Soc America}
}
@article{nielsen2005sweepfinder,
  title={Genomic scans for selective sweeps using SNP data},
  author={Nielsen, Rasmus and Williamson, Scott and Kim, Yuseob and Hubisz, Melissa J and Clark, Andrew G and Bustamante, Carlos},
  journal={Genome research},
  volume={15},
  number={11},
  pages={1566--1575},
  year={2005},
  publisher={Cold Spring Harbor Lab}
}
@article{jensen2005clr,
  title={Distinguishing between selective sweeps and demography using DNA polymorphism data},
  author={Jensen, Jeffrey D and Kim, Yuseob and DuMont, Vanessa Bauer and Aquadro, Charles F and Bustamante, Carlos D},
  journal={Genetics},
  volume={170},
  number={3},
  pages={1401--1410},
  year={2005},
  publisher={Genetics Soc America}
}
@article{zhu2005clr,
  title={A composite-likelihood approach for detecting directional selection from DNA sequence data},
  author={Zhu, Lan and Bustamante, Carlos D},
  journal={Genetics},
  volume={170},
  number={3},
  pages={1411--1421},
  year={2005},
  publisher={Genetics Soc America}
}
@article{nielsen2009clrCoding,
  title={Darwinian and demographic forces affecting human protein coding genes},
  author={Nielsen, Rasmus and Hubisz, Melissa J and Hellmann, Ines and Torgerson, Dara and Andr{\'e}s, Aida M and Albrechtsen, Anders and Gutenkunst, Ryan and Adams, Mark D and Cargill, Michele and Boyko, Adam and others},
  journal={Genome research},
  volume={19},
  number={5},
  pages={838--849},
  year={2009},
  publisher={Cold Spring Harbor Lab}
}
@article{chen2010xpclr,
  title={Population differentiation as a test for selective sweeps},
  author={Chen, Hua and Patterson, Nick and Reich, David},
  journal={Genome research},
  volume={20},
  number={3},
  pages={393--402},
  year={2010},
  publisher={Cold Spring Harbor Lab}
}

@article{vy2015clrIncomp,
  title={A composite-likelihood method for detecting incomplete selective sweep from population genomic data},
  author={Vy, Ha My T and Kim, Yuseob},
  journal={Genetics},
  volume={200},
  number={2},
  pages={633--649},
  year={2015},
  publisher={Genetics Soc America}
}
@article{racimo20163pclr,
  title={Testing for ancient selection using cross-population allele frequency differentiation},
  author={Racimo, Fernando},
  journal={Genetics},
  volume={202},
  number={2},
  pages={733--750},
  year={2016},
  publisher={Genetics Soc America}
}
@article{degiorgio2016sweepfinder2,
  title={SweepFinder2: increased sensitivity, robustness and flexibility},
  author={DeGiorgio, Michael and Huber, Christian D and Hubisz, Melissa J and Hellmann, Ines and Nielsen, Rasmus},
  journal={Bioinformatics},
  volume={32},
  number={12},
  pages={1895--1897},
  year={2016},
  publisher={Oxford University Press}
}
@article{lee2017convergent,
  title={Distinguishing among modes of convergent adaptation using population genomic data},
  author={Lee, Kristin M and Coop, Graham},
  journal={Genetics},
  volume={207},
  number={4},
  pages={1591--1619},
  year={2017},
  publisher={Genetics Soc America}
}
@article{setter2019vf,
  title={{VolcanoFinder: genomic scans for adaptive introgression}},
  author={Setter, Derek and Mousset, Sylvain and Cheng, Xiaoheng and Nielsen, Rasmus and DeGiorgio, Michael and Hermisson, Joachim},
  journal={bioRxiv},
  pages={697987},
  year={2019},
  publisher={Cold Spring Harbor Laboratory}
}

@article{moorjani2011rolloff,
  title={The history of African gene flow into Southern Europeans, Levantines, and Jews},
  author={Moorjani, Priya and Patterson, Nick and Hirschhorn, Joel N and Keinan, Alon and Hao, Li and Atzmon, Gil and Burns, Edward and Ostrer, Harry and Price, Alkes L and Reich, David},
  journal={PLoS genetics},
  volume={7},
  number={4},
  pages={e1001373},
  year={2011},
  publisher={Public Library of Science}
}
@article{loh2013,
  title={Inferring admixture histories of human populations using linkage disequilibrium},
  author={Loh, Po-Ru and Lipson, Mark and Patterson, Nick and Moorjani, Priya and Pickrell, Joseph K and Reich, David and Berger, Bonnie},
  journal={Genetics},
  volume={193},
  number={4},
  pages={1233--1254},
  year={2013},
  publisher={Genetics Soc America}
}

@article{Gao2015,
author={Gao, Ziyue and Przeworski, Molly and Sella, Guy},
title={Footprints of ancient-balanced polymorphisms in genetic variation data from closely related species},
year={2015},
journal={Evolution},
volume={69},
number={2},
pages={431--446},
keywords={Ancient genetic variation, balancing selection, genome scan for selection, trans-species polymorphism},
}

@article{wills1991mhcMulti,
  title={Maintenance of multiallelic polymorphism at the MHC region.},
  author={Wills, Christopher},
  journal={Immunological reviews},
  volume={124},
  pages={165--220},
  year={1991}
}
@article{hedrick2002MHC,
  title={Pathogen resistance and genetic variation at MHC loci},
  author={Hedrick, Philip W},
  journal={Evolution},
  volume={56},
  number={10},
  pages={1902--1908},
  year={2002},
  publisher={Wiley Online Library}
}

@article{charlesworth2000SImulti,
  title={Population-level studies of multiallelic self-incompatibility loci, with particular reference to Brassicaceae},
  author={Charlesworth, D and Awadalla, P and Mable, BK and Schierup, MH},
  journal={Annals of Botany},
  volume={85},
  pages={227--239},
  year={2000},
  publisher={Elsevier}
}

@article{hey1991multi,
  title={A multi-dimensional coalescent process applied to multi-allelic selection models and migration models},
  author={Hey, Jody},
  journal={Theoretical population biology},
  volume={39},
  number={1},
  pages={30--48},
  year={1991},
  publisher={Elsevier}
}

@article{muirhead2009moran,
  title={Modeling multiallelic selection using a moran model},
  author={Muirhead, Christina A and Wakeley, John},
  journal={Genetics},
  volume={182},
  number={4},
  pages={1141--1157},
  year={2009},
  publisher={Genetics Soc America}
}

@article{lehner2011epistaMech,
  title={Molecular mechanisms of epistasis within and between genes},
  author={Lehner, Ben},
  journal={Trends in Genetics},
  volume={27},
  number={8},
  pages={323--331},
  year={2011},
  publisher={Elsevier}
}
@article{mackay2014epistasis,
  title={Epistasis and quantitative traits: using model organisms to study gene--gene interactions},
  author={Mackay, Trudy FC},
  journal={Nature Reviews Genetics},
  volume={15},
  number={1},
  pages={22--33},
  year={2014},
  publisher={Nature Publishing Group}
}


@article {Leffler2013,
  author = {Leffler, Ellen M. and Gao, Ziyue and Pfeifer, Susanne and S{\'e}gurel, Laure and Auton, Adam and Venn, Oliver and Bowden, Rory and Bontrop, Ronald and Wall, Jeffrey D. and Sella, Guy and Donnelly, Peter and McVean, Gilean and Przeworski, Molly},
  title = {Multiple Instances of Ancient Balancing Selection Shared Between Humans and Chimpanzees},
  volume = {339},
  number = {6127},
  pages = {1578--1582},
  year = {2013},
  publisher = {American Association for the Advancement of Science},
  journal = {Science}
}
@article{fumagalli2009bloodgroup,
  title={Widespread balancing selection and pathogen-driven selection at blood group antigen genes},
  author={Fumagalli, Matteo and Cagliani, Rachele and Pozzoli, Uberto and Riva, Stefania and Comi, Giacomo P and Menozzi, Giorgia and Bresolin, Nereo and Sironi, Manuela},
  journal={Genome research},
  volume={19},
  number={2},
  pages={199--212},
  year={2009},
  publisher={Cold Spring Harbor Lab}
}
@article{saitou1997abo,
  title={Evolution of primate ABO blood group genes and their homologous genes.},
  author={Saitou, Naruya and Yamamoto, Fumi-ichiro},
  journal={Molecular Biology and Evolution},
  volume={14},
  number={4},
  pages={399--411},
  year={1997}
}

@article{bergland2014adaptOsci,
  title={Genomic evidence of rapid and stable adaptive oscillations over seasonal time scales in Drosophila},
  author={Bergland, Alan O and Behrman, Emily L and O'Brien, Katherine R and Schmidt, Paul S and Petrov, Dmitri A},
  journal={PLoS Genetics},
  volume={10},
  number={11},
  pages={e1004775},
  year={2014},
  publisher={Public Library of Science}
}
@article{cockerham1972frequency,
  title={Frequency-dependent selection in randomly mating populations},
  author={Cockerham, C Clark and Burrows, PM and Young, SS and Prout, Timothy},
  journal={The American Naturalist},
  volume={106},
  number={950},
  pages={493--515},
  year={1972},
  publisher={University of Chicago Press}
}

@article{ginzburg1977equilibrium,
  title={The equilibrium and stability for n alleles under the density-dependent selection},
  author={Ginzburg, Lev R},
  journal={Journal of theoretical biology},
  volume={68},
  number={4},
  pages={545--550},
  year={1977},
  publisher={Elsevier}
}

@article{asmussen1977density,
  title={Density dependent selection 1: A stable feasible equilibrium may not be attainable},
  author={Asmussen, Marjorie A and Feldman, Marcus W},
  journal={Journal of Theoretical Biology},
  volume={64},
  number={4},
  pages={603--618},
  year={1977},
  publisher={Elsevier}
}

@article{Cho2006Apis,
author = {Cho, Soochin and Huang, Zachary Y. and Green, Daniel R. and Smith, Deborah R. and Zhang, Jianzhi}, 
title = {Evolution of the complementary sex-determination gene of honey bees: Balancing selection and trans-species polymorphisms},
volume = {16}, 
number = {11}, 
pages = {1366-1375}, 
year = {2006}, 
journal = {Genome Research} 
}
@article{sanchez2007HLA,
  title={An apportionment of human HLA diversity},
  author={Sanchez-Mazas, Alicia},
  journal={Tissue Antigen},
  volume={69},
  number={s1},
  pages={198--202},
  year={2007},
  publisher={Wiley Online Library}
}

@article{takahata1992MHC_transpoly,
  title={Polymorphism and balancing selection at major histocompatibility complex loci.},
  author={Takahata, Naoyuki and Satta, Yoko and Klein, J},
  journal={Genetics},
  volume={130},
  number={4},
  pages={925--938},
  year={1992},
  publisher={Genetics Soc America}
}
@article {Loisel2006DQA,
  author = {Loisel, Dagan A. and Rockman, Matthew V. and Wray, Gregory A. and Altmann, Jeanne and Alberts, Susan C.},
  title = {Ancient polymorphism and functional variation in the primate MHC-DQA1 5' cis-regulatory region},
  volume = {103},
  number = {44},
  pages = {16331--16336},
  year = {2006},
  doi = {10.1073/pnas.0607662103},
  publisher = {National Academy of Sciences},
  issn = {0027-8424},
  journal = {Proceedings of the National Academy of Sciences}
}

@article{klein1998tspReview,
  title={Molecular trans-species polymorphism},
  author={Klein, Jan and Sato, Akie and Nagl, Sandra and O'hUig{\'\i}n, Colm},
  journal={Annual Review of Ecology and Systematics},
  volume={29},
  number={1},
  pages={1--21},
  year={1998},
  publisher={Annual Reviews 4139 El Camino Way, PO Box 10139, Palo Alto, CA 94303-0139, USA}
}

@article{Andres2009MBE,
author = {Andr{\'e}s, Aida M. and Hubisz, Melissa J. and Indap, Amit and Torgerson, Dara G. and Degenhardt, Jeremiah D. and Boyko, Adam R. and Gutenkunst, Ryan N. and White, Thomas J. and Green, Eric D. and Bustamante, Carlos D. and Clark, Andrew G. and Nielsen, Rasmus},
title = {Targets of Balancing Selection in the Human Genome},
journal = {Molecular Biology and Evolution},
volume = {26},
number = {12},
pages = {2755},
year = {2009}
}
@article {Innan2006,
  author = {Innan, Hideki},
  title = {Modified Hudson{\textendash}Kreitman{\textendash}Aguad{\'e} Test and Two-Dimensional Evaluation of Neutrality Tests},
  volume = {173},
  number = {3},
  pages = {1725--1733},
  year = {2006},
  publisher = {Genetics},
  journal = {Genetics}
}
@article{klein1998molecular,
  title={Molecular trans-species polymorphism},
  author={Klein, Jan and Sato, Akie and Nagl, Sandra and O'hUig{\'\i}n, Colm},
  journal={Annual Review of Ecology and Systematics},
  volume={29},
  number={1},
  pages={1--21},
  year={1998},
  publisher={Annual Reviews 4139 El Camino Way, PO Box 10139, Palo Alto, CA 94303-0139, USA}
}

@article{segurel2012abo,
  title={The ABO blood group is a trans-species polymorphism in primates},
  author={S{\'e}gurel, Laure and Thompson, Emma E and Flutre, Timoth{\'e}e and Lovstad, Jessica and Venkat, Aarti and Margulis, Susan W and Moyse, Jill and Ross, Steve and Gamble, Kathryn and Sella, Guy and others},
  journal={Proceedings of the National Academy of Sciences},
  volume={109},
  number={45},
  pages={18493--18498},
  year={2012},
  publisher={National Academy of Sciences}
}
@article{teixeira2015long,
  title={Long-term balancing selection in LAD1 maintains a missense trans-species polymorphism in humans, chimpanzees, and bonobos},
  author={Teixeira, Jo{\~a}o C and de Filippo, Cesare and Weihmann, Antje and Meneu, Juan R and Racimo, Fernando and Dannemann, Michael and Nickel, Birgit and Fischer, Anne and Halbwax, Michel and Andre, Claudine and others},
  journal={Molecular Biology and Evolution},
  volume={32},
  number={5},
  pages={1186--1196},
  year={2015},
  publisher={Society of Molecular Biology and Evolution}
}
@article{Mitchell2007,
author={Mitchell-Olds,Thomas and Willis,John H. and Goldstein,David B.},
year={2007},
month={11},
title={Which evolutionary processes influence natural genetic variation for phenotypic traits?},
journal={Nature Reviews Genetics},
volume={8},
number={11},
pages={845-56},
note={Copyright - Copyright Nature Publishing Group Nov 2007; Last updated - 2014-03-31},
keywords={Biology--Genetics; Animals; Humans; Quantitative Trait Loci; Genetic Variation; Phenotype; Evolution, Molecular},
isbn={14710056}
}

@article{uhlen2015proteinAtlas,
  title={Tissue-based map of the human proteome},
  author={Uhl{\'e}n, Mathias and Fagerberg, Linn and Hallstr{\"o}m, Bj{\"o}rn M and Lindskog, Cecilia and Oksvold, Per and Mardinoglu, Adil and Sivertsson, {\AA}sa and Kampf, Caroline and Sj{\"o}stedt, Evelina and Asplund, Anna and others},
  journal={Science},
  volume={347},
  number={6220},
  pages={1260419},
  year={2015},
  publisher={American Association for the Advancement of Science}
}
@article{refseq2015,
  title={Reference sequence (RefSeq) database at NCBI: current status, taxonomic expansion, and functional annotation},
  author={O'Leary, Nuala A and Wright, Mathew W and Brister, J Rodney and Ciufo, Stacy and Haddad, Diana and McVeigh, Rich and Rajput, Bhanu and Robbertse, Barbara and Smith-White, Brian and Ako-Adjei, Danso and others},
  journal={Nucleic acids research},
  volume={44},
  number={D1},
  pages={D733--D745},
  year={2015},
  publisher={Oxford University Press}
}

@article{yakut2013stpg2nosperm,
  title={Exceptional complex chromosomal rearrangement and microdeletions at the 4q22. 3q23 and 14q31. 1q31. 3 regions in a patient with azoospermia},
  author={Yakut, Sezin and Cetin, Zafer and Clark, Ozden Altiok and Usta, Mustafa Faruk and Berker, Sibel and Luleci, Guven},
  journal={Gene},
  volume={512},
  number={1},
  pages={157--160},
  year={2013},
  publisher={Elsevier}
}
@article{connolly2017stpg2autism,
  title={A genome-wide investigation into parent-of-origin effects in autism spectrum disorder identifies previously associated genes including SHANK3},
  author={Connolly, Siobhan and Anney, Richard and Gallagher, Louise and Heron, Elizabeth A},
  journal={European Journal of Human Genetics},
  volume={25},
  number={2},
  pages={234},
  year={2017},
  publisher={Nature Publishing Group}
}
@article{arthur2018stpg2preclampPosSel,
  title={Molecular Evolution of Genes Associated with Preeclampsia: Genetic Conflict, Antagonistic Coevolution and Signals of Selection},
  author={Arthur, Alistair},
  journal={Journal of Evolutionary Medicine},
  volume={6},
  number={1},
  pages={1--9},
  year={2018},
  publisher={Journal of Evolutionary Medicine}
}
@Article{Wu2019stpg2clinical,
author="Wu, Dandan and Chen, Yang and Chen, Qiming and Wang, Guoming and Xu, Xiaofeng and Peng, A. and Hao, Jin and He, Jinguang and Huang, Li and Dai, Jiewen",
title="Clinical presentation and genetic profiles of Chinese patients with velocardiofacial syndrome in a large referral centre",
journal="Journal of Genetics",
year="2019",
month="May",
day="04",
volume="98",
number="2",
pages="42"
}
@article{johnson2012stpg2preclamp,
  title={{Genome-wide association scan identifies a risk locus for preeclampsia on 2q14, near the inhibin, beta B gene}},
  author={Johnson, Matthew P and Brennecke, Shaun P and East, Christine E and G{\"o}ring, Harald HH and Kent Jr, Jack W and Dyer, Thomas D and Said, Joanne M and Roten, Linda T and Iversen, Ann-Charlotte and Abraham, Lawrence J and others},
  journal={PloS one},
  volume={7},
  number={3},
  pages={e33666},
  year={2012},
  publisher={Public Library of Science}
}
@article{pletikos2014ccdc169neuron,
  title={Temporal specification and bilaterality of human neocortical topographic gene expression},
  author={Pletikos, Mihovil and Sousa, Andre MM and Sedmak, Goran and Meyer, Kyle A and Zhu, Ying and Cheng, Feng and Li, Mingfeng and Kawasawa, Yuka Imamura and {\v{S}}estan, Nenad},
  journal={Neuron},
  volume={81},
  number={2},
  pages={321--332},
  year={2014},
  publisher={Elsevier}
}
@article{suzuki2012sohlhSperm,
  title={{SOHLH1} and {SOHLH2} coordinate spermatogonial differentiation},
  author={Suzuki, Hitomi and Ahn, Hyo Won and Chu, Tianjiao and Bowden, Wayne and Gassei, Kathrin and Orwig, Kyle and Rajkovic, Aleksandar},
  journal={Developmental biology},
  volume={361},
  number={2},
  pages={301--312},
  year={2012},
  publisher={Elsevier}
}
@article{choi2008sohlh2oo,
  title={Germ cell-specific transcriptional regulator sohlh2 is essential for early mouse folliculogenesis and oocyte-specific gene expression},
  author={Choi, Youngsok and Yuan, Daniel and Rajkovic, Aleksandar},
  journal={Biology of reproduction},
  volume={79},
  number={6},
  pages={1176--1182},
  year={2008},
  publisher={Oxford University Press}
}
@article{toyoda2009sohlh2oo+sperm,
  title={{Sohlh2 affects differentiation of KIT positive oocytes and spermatogonia}},
  author={Toyoda, Shuichi and Miyazaki, Tatsushi and Miyazaki, Satsuki and Yoshimura, Takuji and Yamamoto, Mayu and Tashiro, Fumi and Yamato, Eiji and Miyazaki, Jun-ichi},
  journal={Developmental biology},
  volume={325},
  number={1},
  pages={238--248},
  year={2009},
  publisher={Elsevier}
}
@article{naggert1995cpe,
  title={Hyperproinsulinaemia in obese fat/fat mice associated with a carboxypeptidase E mutation which reduces enzyme activity},
  author={Naggert, J{\"u}rgen K and Fricker, Lloyd D and Varlamov, Oleg and Nishina, Patsy M and Rouille, Yves and Steiner, Donald F and Carroll, Raymond J and Paigen, Beverly J and Leiter, Edward H},
  journal={Nature genetics},
  volume={10},
  number={2},
  pages={135},
  year={1995},
  publisher={Nature Publishing Group}
}
@article{van1999myom2,
  title={{Assignment of the human gene for endosarcomeric cytoskeletal M-protein (MYOM2) to 8p23. 3}},
  author={van der Ven, Peter FM and Speel, Ernst JM and Albrechts, Jozefa CM and Ramaekers, Frans CS and Hopman, Anton HN and F{\"u}rst, Dieter O},
  journal={Genomics},
  volume={55},
  number={2},
  pages={253--255},
  year={1999},
  publisher={Citeseer}
}
@article{andres2010erap2,
  title={Balancing selection maintains a form of ERAP2 that undergoes nonsense-mediated decay and affects antigen presentation},
  author={Andr{\'e}s, Aida M and Dennis, Megan Y and Kretzschmar, Warren W and Cannons, Jennifer L and Lee-Lin, Shih-Queen and Hurle, Belen and Schwartzberg, Pamela L and Williamson, Scott H and Bustamante, Carlos D and Nielsen, Rasmus and others},
  journal={PLoS genetics},
  volume={6},
  number={10},
  pages={e1001157},
  year={2010},
  publisher={Public Library of Science}
}

@article{shao2008epista,
  title={Genetic architecture of complex traits: large phenotypic effects and pervasive epistasis},
  author={Shao, Haifeng and Burrage, Lindsay C and Sinasac, David S and Hill, Annie E and Ernest, Sheila R and O'Brien, William and Courtland, Hayden-William and Jepsen, Karl J and Kirby, Andrew and Kulbokas, EJ and others},
  journal={Proceedings of the National Academy of Sciences},
  volume={105},
  number={50},
  pages={19910--19914},
  year={2008},
  publisher={National Acad Sciences}
}

@article{lonn2017balneurogenic,
  title={Balancing selection maintains polymorphisms at neurogenetic loci in field experiments},
  author={Lonn, Eija and Koskela, Esa and Mappes, Tapio and Mokkonen, Mikael and Sims, Angela M and Watts, Phillip C},
  journal={Proceedings of the National Academy of Sciences},
  pages={201621228},
  year={2017},
  publisher={National Academy of Sciences}
}
@article{croze2017flyBal,
  title={A genome-wide scan for genes under balancing selection in Drosophila melanogaster},
  author={Croze, Myriam and Wollstein, Andreas and Bo{\v{z}}i{\v{c}}evi{\'c}, Vedran and {\v{Z}}ivkovi{\'c}, Daniel and Stephan, Wolfgang and Hutter, Stephan},
  journal={BMC Evolutionary Biology},
  volume={17},
  number={1},
  pages={15},
  year={2017},
  publisher={BioMed Central}
}
@article{guirao2017sexAntag,
  title={Sequence diversity patterns suggesting balancing selection in partially sex-linked genes of the plant Silene latifolia are not generated by demographic history or gene flow},
  author={Guirao-Rico, Sara and S{\'a}nchez-Gracia, Alejandro and Charlesworth, Deborah},
  journal={Molecular Ecology},
  volume={26},
  number={5},
  pages={1357--1370},
  year={2017},
  publisher={Wiley Online Library}
}

@article{mbl2003antiBac,
  title={Anti-microbial activities of mannose-binding lectin},
  author={Jack, DL and Turner, MW},
  journal={Biochemical Society Transactions},
  volume={31},
  number={4},
  pages={753--757},
  year={2003}
}

@article{bernig2004mbl2het,
  title={Sequence analysis of the mannose-binding lectin (MBL2) gene reveals a high degree of heterozygosity with evidence of selection},
  author={Bernig, T and Taylor, JG and Foster, CB and Staats, B and Yeager, M and Chanock, SJ},
  journal={Genes and immunity},
  volume={5},
  number={6},
  pages={461--476},
  year={2004},
  publisher={Nature Publishing Group}
}
@article{eisen2014mbl2rev,
  title={If there is an evolutionary selection pressure for the high frequency of MBL2 polymorphisms, what is it?},
  author={Eisen, DP and Osthoff, M},
  journal={Clinical \& Experimental Immunology},
  volume={176},
  number={2},
  pages={165--171},
  year={2014},
  publisher={Wiley Online Library}
}

@article{mukherjee2009mbl2neg,
  title={Signatures of natural selection are not uniform across genes of innate immune system, but purifying selection is the dominant signature},
  author={Mukherjee, Souvik and Sarkar-Roy, Neeta and Wagener, Diane K and Majumder, Partha P},
  journal={Proceedings of the National Academy of Sciences},
  volume={106},
  number={17},
  pages={7073--7078},
  year={2009},
  publisher={National Academy of Sciences}
}

@article{verdu2006mbl2relax,
  title={Evolutionary insights into the high worldwide prevalence of MBL2 deficiency alleles},
  author={Verdu, Paul and Barreiro, Luis B and Patin, Etienne and Gessain, Antoine and Cassar, Olivier and Kidd, Judith R and Kidd, Kenneth K and Behar, Doron M and Froment, Alain and Heyer, Evelyne and others},
  journal={Human Molecular Genetics},
  volume={15},
  number={17},
  pages={2650--2658},
  year={2006},
  publisher={Oxford University Press}
}

@article{seyfarth2005mbl2invo,
  title={The ‘involution’of mannose-binding lectin},
  author={Seyfarth, Jeanette and Garred, Peter and Madsen, Hans O},
  journal={Human Molecular Genetics},
  volume={14},
  number={19},
  pages={2859--2869},
  year={2005},
  publisher={Oxford University Press}
}

@article{garred2006mbl2pos,
  title={Mannose-binding lectin and its genetic variants},
  author={Garred, Peter and Larsen, F and Seyfarth, J and Fujita, Ricardo and Madsen, Hans O},
  journal={Genes and Immunity},
  volume={7},
  number={2},
  pages={85--94},
  year={2006},
  publisher={Nature Publishing Group}
}

@article{eddie2009mbl2_innate,
  title={Mannose-binding lectin and innate immunity},
  author={Eddie Ip, WK and Takahashi, Kazue and Alan Ezekowitz, R and Stuart, Lynda M},
  journal={Immunological Reviews},
  volume={230},
  number={1},
  pages={9--21},
  year={2009},
  publisher={Wiley Online Library}
}

@article{bongen2018klrd1flu,
  title={KLRD1-expressing natural killer cells predict influenza susceptibility},
  author={Bongen, Erika and Vallania, Francesco and Utz, Paul J and Khatri, Purvesh},
  journal={Genome Medicine},
  volume={10},
  number={1},
  pages={45},
  year={2018},
  publisher={BioMed Central}
}
@article{fang2011cd94,
  title={{CD94 is essential for NK cell-mediated resistance to a lethal viral disease}},
  author={Fang, Min and Orr, Mark T and Spee, Pieter and Egebjerg, Thomas and Lanier, Lewis L and Sigal, Luis J},
  journal={Immunity},
  volume={34},
  number={4},
  pages={579--589},
  year={2011},
  publisher={Elsevier}
}

@article{maibach2019reduced,
  title={{Reduced bonobo MHC class I diversity predicts a reduced viral peptide binding ability compared to chimpanzees}},
  author={Maibach, Vincent and Vigilant, Linda},
  journal={BMC Evolutionary Biology},
  volume={19},
  number={1},
  pages={14},
  year={2019},
  publisher={BioMed Central}
}
@article{masilamani2006cd94inhibit,
  title={{CD94/NKG2A inhibits NK cell activation by disrupting the actin network at the immunological synapse}},
  author={Masilamani, Madhan and Nguyen, Connie and Kabat, Juraj and Borrego, Francisco and Coligan, John E},
  journal={The Journal of Immunology},
  volume={177},
  number={6},
  pages={3590--3596},
  year={2006},
  publisher={American Association of Immuology}
}
@article{pende1997cd94duo,
  title={{HLA-G recognition by human natural killer cells. Involvement of CD94 both as inhibitory and as activating receptor complex}},
  author={Pende, Daniela and Sivori, Simona and Accame, Laura and Pareti, Laura and Falco, Michela and Geraghty, Dan and Le Bouteiller, Philippe and Moretta, Lorenzo and Moretta, Alessandro},
  journal={European Journal of Immunology},
  volume={27},
  number={8},
  pages={1875--1880},
  year={1997},
  publisher={Wiley Online Library}
}
@article{cantoni1998activate,
  title={{The activating form of CD94 receptor complex: CD94 covalently associated with the Kp39 protein that represents the product of the \textit{NKG2-C} gene}},
  author={Cantoni, Claudia and Biassoni, Roberto and Pende, Daniela and Sivori, Simona and Accame, Laura and Pareti, Laura and Semenzato, Gianpietro and Moretta, Lorenzo and Moretta, Alessandro and Bottino, Cristina},
  journal={European Journal of Immunology},
  volume={28},
  number={1},
  pages={327--338},
  year={1998},
  publisher={Wiley Online Library}
}
@article{harmon2014klrd1sga,
author = {Harmon, Quaker E. and Engel, Stephanie M. and Wu, Michael C. and Moran, Thomas M. and Luo, Jingchun and Stuebe, Alison M. and Avery, Christy L. and Olshan, Andrew F.},
title = {Polymorphisms in Inflammatory Genes are Associated with Term Small for Gestational Age and Preeclampsia},
journal = {American Journal of Reproductive Immunology},
volume = {71},
number = {5},
pages = {472-484},
keywords = {African Americans, genetic association studies, preeclampsia, pregnancy, small for gestational age},
year = {2014}
}
@Article{Lunemann2009nk,
author="L{\"u}nemann, Anna
and L{\"u}nemann, Jan D.
and M{\"u}nz, Christian",
title="Regulatory {NK}-Cell Functions in Inflammation and Autoimmunity",
journal="Molecular Medicine",
year="2009",
month="Sep",
day="01",
volume="15",
number="9",
pages="352--358",
issn="1528-3658"
}
@article{cerwenka2016nkCMV,
  title={Natural killer cell memory in infection, inflammation and cancer},
  author={Cerwenka, Adelheid and Lanier, Lewis L},
  journal={Nature Reviews Immunology},
  volume={16},
  number={2},
  pages={112},
  year={2016},
  publisher={Nature Publishing Group}
}
@article{Ahuka2011stlv,
author="Ahuka-Mundeke, Steve and Liegeois, Florian and Lunguya, Octavie
and Mbenzo, Valentin and Mbende, Menard and Inogwabini, Bila-Isia and Ayouba, Ahidjo and Muyembe, Jean-Jacques and Delaporte, Eric and Peeters, Martine",
title={{Evidence of STLV 2 and STLV 3 infections in wild living bonobos (\textit{P. paniscus} ) from the Democratic Republic of Congo}},
journal="Retrovirology",
year="2011",
month="Jun",
day="06",
volume="8",
number="1",
pages="A93",
issn="1742-4690"
}
@article{khakoo2000cd94Conserved,
  title={Rapid evolution of {NK} cell receptor systems demonstrated by comparison of chimpanzees and humans},
  author={Khakoo, Salim I and Rajalingam, Raja and Shum, Benny P and Weidenbach, Kristin and Flodin, Laura and Muir, David G and Canavez, Fl{\'a}vio and Cooper, Stewart L and Valiante, Nicholas M and Lanier, Lewis L and others},
  journal={Immunity},
  volume={12},
  number={6},
  pages={687--698},
  year={2000},
  publisher={Elsevier}
}
@article{shum2002cd94conserved,
  title={{Conservation and variation in human and common chimpanzee \textit{CD94} and \textit{NKG2} genes}},
  author={Shum, Benny P and Flodin, Laura R and Muir, David G and Rajalingam, Raja and Khakoo, Salim I and Cleland, Sophia and Guethlein, Lisbeth A and Uhrberg, Markus and Parham, Peter},
  journal={The Journal of Immunology},
  volume={168},
  number={1},
  pages={240--252},
  year={2002},
  publisher={American Association of Immuology}
}
@article{maibach2017mhcDiversity,
  title={{MHC class I diversity in chimpanzees and bonobos}},
  author={Maibach, Vincent and Hans, J{\"o}rg B and Hvilsom, Christina and Marques-Bonet, Tomas and Vigilant, Linda},
  journal={Immunogenetics},
  volume={69},
  number={10},
  pages={661--676},
  year={2017},
  publisher={Springer}
}
@article{de2017limited,
  title={{Limited MHC class I intron 2 repertoire variation in bonobos}},
  author={de Groot, Natasja G and Heijmans, Corrine MC and Helsen, Philippe and Otting, Nel and Pereboom, Zjef and Stevens, Jeroen MG and Bontrop, Ronald E},
  journal={Immunogenetics},
  volume={69},
  number={10},
  pages={677--688},
  year={2017},
  publisher={Springer}
}
@article{wroblewski2017bonoboMHC,
  title={Bonobos maintain immune system diversity with three functional types of {MHC-B}},
  author={Wroblewski, Emily E and Guethlein, Lisbeth A and Norman, Paul J and Li, Yingying and Shaw, Christiana M and Han, Alex S and Ndjango, Jean-Bosco N and Ahuka-Mundeke, Steve and Georgiev, Alexander V and Peeters, Martine and others},
  journal={The Journal of Immunology},
  volume={198},
  number={9},
  pages={3480--3493},
  year={2017},
  publisher={American Association of Immuology}
}
@incollection{walter2014primateNKs,
  title={Immunogenetics of {NK} Cell Receptors and {MHC Class I} Ligands in Non-human Primates},
  author={Walter, Lutz},
  booktitle={Natural Hosts of SIV},
  pages={269--285},
  year={2014},
  publisher={Elsevier}
}
@article{wroblewski2019hominidnk,
  title={Two to Tango: Co-evolution of Hominid Natural Killer Cell Receptors and {MHC}},
  author={Wroblewski, Emily E and Parham, Peter and Guethlein, Lisbeth A},
  journal={Frontiers in Immunology},
  volume={10},
  year={2019},
  publisher={Frontiers Media SA}
}
@incollection{de1990sociosexual,
  title={Sociosexual behavior used for tension regulation in all age and sex combinations among bonobos},
  author={de Waal, Frans BM},
  booktitle={Pedophilia},
  pages={378--393},
  year={1990},
  publisher={Springer}
}
@book{kano1992lastape,
  title={The last ape: {P}ygmy chimpanzee behavior and ecology},
  author={Kano, Takayoshi},
  volume={155},
  year={1992},
  publisher={Stanford University Press Stanford}
}
@article{giri1994stlv,
  title={{Isolation of a novel simian T-cell lymphotropic virus from \textit{Pan paniscus} that is distantly related to the human T-cell leukemia/lymphotropic virus types I and II.}},
  author={Giri, Adriana and Markham, Phillip and Digilio, Laura and Hurteau, Greg and Gallo, Robert C and Franchini, Genoveffa},
  journal={Journal of Virology},
  volume={68},
  number={12},
  pages={8392--8395},
  year={1994},
  publisher={American Society of Microbiology}
}
@article{li2012siv,
  title={Eastern chimpanzees, but not bonobos, represent a simian immunodeficiency virus reservoir},
  author={Li, Yingying and Ndjango, Jean-Bosco and Learn, Gerald H and Ramirez, Miguel A and Keele, Brandon F and Bibollet-Ruche, Frederic and Liu, Weimin and Easlick, Juliet L and Decker, Julie M and Rudicell, Rebecca S and others},
  journal={Journal of Virology},
  volume={86},
  number={19},
  pages={10776--10791},
  year={2012},
  publisher={American Society of Microbiology}
}
@article{van2002siv,
  title={Lack of evidence for infection with simian immunodeficiency virus in bonobos},
  author={Van Dooren, Sonia and Switzer, William M and Heneine, Walid and Goubau, Patrick and Verschoor, Ernst and Parekh, Bharat and De Meurichy, Walter and Furley, Chris and Van Ranst, Marc and Vandamme, Anne-Mieke},
  journal={AIDS Research and Human Retroviruses},
  volume={18},
  number={3},
  pages={213--216},
  year={2002},
  publisher={Mary Ann Liebert, Inc.}
}
@article{serckx2015bonoboDiet,
  title={Feeding ecology of bonobos living in forest-savannah mosaics: Diet seasonal variation and importance of fallback foods},
  author={Serckx, Adeline and K{\"u}hl, Hjalmar S and Beudels-Jamar, Roseline C and Poncin, Pascal and Bastin, Jean-Fran{\c{c}}ois and Huynen, Marie-Claude},
  journal={American Journal of Primatology},
  volume={77},
  number={9},
  pages={948--962},
  year={2015},
  publisher={Wiley Online Library}
}
@article{rajalingam2001shortKIR,
  title={{Short KIR haplotypes in pygmy chimpanzee (Bonobo) resemble the conserved framework of diverse human KIR haplotypes}},
  author={Rajalingam, Raja and Hong, Mei and Adams, Erin J and Shum, Benny P and Guethlein, Lisbeth A and Parham, Peter},
  journal={Journal of Experimental Medicine},
  volume={193},
  number={1},
  pages={135--146},
  year={2001},
  publisher={Rockefeller University Press}
}
%bonobos carry monkeypox and may be infected by trypanosomes
@article{inogwabini2012epidemBonobo,
  title={Effects of epidemic diseases on the distribution of bonobos},
  author={Inogwabini, Bila-Isia and Leader-Williams, Nigel},
  journal={PLoS One},
  volume={7},
  number={12},
  pages={e51112},
  year={2012},
  publisher={Public Library of Science}
}
@article{krief2010malariaFromBonobo,
  title={On the diversity of malaria parasites in African apes and the origin of \textit{Plasmodium falciparum} from Bonobos},
  author={Krief, Sabrina and Escalante, Ananias A and Pacheco, M Andreina and Mugisha, Lawrence and Andr{\'e}, Claudine and Halbwax, Michel and Fischer, Anne and Krief, Jean-Michel and Kasenene, John M and Crandfield, Mike and others},
  journal={PLoS Pathogens},
  volume={6},
  number={2},
  pages={e1000765},
  year={2010},
  publisher={Public Library of Science}
}
@article{liu2017bonoboMalaria,
  title={Wild bonobos host geographically restricted malaria parasites including a putative new \textit{Laverania} species},
  author={Liu, Weimin and Sherrill-Mix, Scott and Learn, Gerald H and Scully, Erik J and Li, Yingying and Avitto, Alexa N and Loy, Dorothy E and Lauder, Abigail P and Sundararaman, Sesh A and Plenderleith, Lindsey J and others},
  journal={Nature Communications},
  volume={8},
  number={1},
  pages={1635},
  year={2017},
  publisher={Nature Publishing Group}
}

@article{degroot2018malaria,
    title = "{Does the MHC Confer Protection against Malaria in Bonobos?}",
    journal = "Trends in Immunology",
    volume = "39",
    number = "10",
    pages = "768 - 771",
    year = "2018",
    issn = "1471-4906",
    author = "Natasja G. de Groot and Jeroen M.G. Stevens and Ronald E. Bontrop",
    keywords = "bonobo, chimpanzee, HIV, HLA, MHC, malaria",
    abstract = "The immunological factors that could explain the near absence of malaria parasites in bonobos are not yet understood. The MHC class I system, however, may play an important role, as particular bonobo allotypes show functional similarities to HLA-B*53/B*78, which are considered to confer protection against malaria in humans."
}
@article{degroot2002evidence,
  title={{Evidence for an ancient selective sweep in the MHC class I gene repertoire of chimpanzees}},
  author={de Groot, Natasja G and Otting, Nel and Doxiadis, Gaby GM and Balla-Jhagjhoorsingh, Sunita S and Heeney, Jonathan L and van Rood, Jon J and Gagneux, Pascal and Bontrop, Ronald E},
  journal={Proceedings of the National Academy of Sciences},
  volume={99},
  number={18},
  pages={11748--11753},
  year={2002},
  publisher={National Academy of Sciences}
}
@article{hill1992hlaB53malaria,
  title={{Molecular analysis of the association of HLA-B53 and resistance to severe malaria}},
  author={Hill, Adrian VS and Elvin, John and Willis, Anthony C and Aidoo, Michael and Allsopp, Catherine EM and Gotch, Frances M and Gao, X Ming and Takiguchis, Masafumi and Greenwood, Brian M and Townsend, Alain RM and others},
  journal={Nature},
  volume={360},
  number={6403},
  pages={434},
  year={1992},
  publisher={Nature Publishing Group}
}
@article{sanchez2017hlaB,
  title={{The HLA-B landscape of Africa: Signatures of pathogen-driven selection and molecular identification of candidate alleles to malaria protection}},
  author={Sanchez-Mazas, Alicia and {\v{C}}ern{\`y}, Viktor and Di, Da and Buhler, St{\'e}phane and Podgorn{\'a}, Eli{\v{s}}ka and Chevallier, Elodie and Brunet, Lydie and Weber, Stephan and Kervaire, Barbara and Testi, Manuela and others},
  journal={Molecular Ecology},
  volume={26},
  number={22},
  pages={6238--6252},
  year={2017},
  publisher={Wiley Online Library}
}

@article{degroot2010aids,
  title={{AIDS-protective HLA-B* 27/B* 57 and chimpanzee MHC class I molecules target analogous conserved areas of HIV-1/SIVcpz}},
  author={de Groot, Natasja G and Heijmans, Corrine MC and Zoet, Yvonne M and de Ru, Arnoud H and Verreck, Frank A and van Veelen, Peter A and Drijfhout, Jan W and Doxiadis, Gaby GM and Remarque, Edmond J and Doxiadis, Ilias IN and others},
  journal={Proceedings of the National Academy of Sciences},
  volume={107},
  number={34},
  pages={15175--15180},
  year={2010},
  publisher={National Academy of Sciences}
}


@article{himes2013kcnip4Athsma,
  title={Integration of mouse and human genome-wide association data identifies KCNIP4 as an asthma gene},
  author={Himes, Blanca E and Sheppard, Keith and Berndt, Annerose and Leme, Adriana S and Myers, Rachel A and Gignoux, Christopher R and Levin, Albert M and Gauderman, W James and Yang, James J and Mathias, Rasika A and others},
  journal={PLoS One},
  volume={8},
  number={2},
  pages={e56179},
  year={2013},
  publisher={Public Library of Science}
}


%below is actually a thesis
@article{gorokhova2006nkains,
  title={NKAINs: A Novel Family of Membrane Proteins that Interact with the Na, K-ATPase and Affect Membrane Excitability},
  author={Gorokhova, Svetlana},
  year={2006}
}
@misc{drabant2012gwas23me,
  title={Genome wide association study of sexual orientation in a large, web-based cohort},
  author={Drabant, EM and Kiefer, AK and Eriksson, N and Mountain, JL and Francke, U and Tung, JY and Hinds, DA and Do, CB},
  year={2012}
}

@article{Sanders2017gwas,
  title={Genome-wide association study of male sexual orientation},
  author={Sanders, Alan R and Beecham, Gary W and Guo, Shengru and Dawood, Khytam and Rieger, Gerulf and Badner, Judith A and Gershon, Elliot S and Krishnappa, Ritesha S and Kolundzija, Alana B and Duan, Jubao and others},
  journal={Scientific Reports},
  volume={7},
  number={1},
  pages={16950},
  year={2017},
  publisher={Nature Publishing Group}
}

@article{weissflog2013ADHDgwas,
title = "KCNIP4 as a candidate gene for personality disorders and adult ADHD",
journal = "European Neuropsychopharmacology",
volume = "23",
number = "6",
pages = "436 - 447",
year = "2013",
note = "Making IMPACT on adult ADHD – recent advances in neurobiology and treatment",
issn = "0924-977X",
author = "Lena Weißflog and Claus-Jürgen Scholz and Christian P. Jacob and Thuy Trang Nguyen and Karin Zamzow and Silke Groß-Lesch and Tobias J. Renner and Marcel Romanos and Dan Rujescu and Susanne Walitza and Susanne Kneitz and Klaus-Peter Lesch and Andreas Reif",
keywords = "ADHD, Personality disorders, Genome-wide association, Kv channel interacting protein, Association study"
}
@article{major2012gwasVE,
  title={Genome-wide association study identifies three common variants associated with serologic response to vitamin E supplementation in men},
  author={Major, Jacqueline M and Yu, Kai and Chung, Charles C and Weinstein, Stephanie J and Yeager, Meredith and Wheeler, William and Snyder, Kirk and Wright, Margaret E and Virtamo, Jarmo and Chanock, Stephen and others},
  journal={The Journal of Nutrition},
  volume={142},
  number={5},
  pages={866--871},
  year={2012},
  publisher={Oxford University Press}
}
@article{desmarchelier2015nkain3VE,
  title={The interindividual variability in vitamin E bioavailability in healthy male adults is significantly explained by a combination of SNPS in genes involved in vitamin E metabolism},
  author={Desmarchelier, C and Tourniaire, F and Nowicki, M and Bott, R and Borel, P},
  journal={Atherosclerosis},
  volume={241},
  number={1},
  pages={e133--e134},
  year={2015},
  publisher={Elsevier}
}

@article{burri2015femaleHomoPartners,
  title={Common genetic factors among sexual orientation, gender nonconformity, and number of sex partners in female twins: Implications for the evolution of homosexuality},
  author={Burri, Andrea and Spector, Tim and Rahman, Qazi},
  journal={The Journal of Sexual Medicine},
  volume={12},
  number={4},
  pages={1004--1011},
  year={2015},
  publisher={Elsevier}
}
%main point: increase of female fecundity vs lower male fertility
@article{ciani2015homoSexSel,
  title={Human homosexuality: a paradigmatic arena for sexually antagonistic selection?},
  author={Ciani, Andrea Camperio and Battaglia, Umberto and Zanzotto, Giovanni},
  journal={Cold Spring Harbor Perspectives in Biology},
  volume={7},
  number={4},
  pages={a017657},
  year={2015},
  publisher={Cold Spring Harbor Lab}
}
@article{connallon2014commonSexAntSel,
  title={Balancing selection in species with separate sexes: insights from Fisher’s geometric model},
  author={Connallon, Tim and Clark, Andrew G},
  journal={Genetics},
  volume={197},
  number={3},
  pages={991--1006},
  year={2014},
  publisher={Genetics Soc America}
}
%female homos have lower direct fecundity but larger pedigree sizes
@article{ciani2018homoFecundity, 
  title={Possible balancing selection in human female homosexuality},
  author={Ciani, Andrea Camperio and Battaglia, Umberto and Cesare, Linda and Ciani, Giorgia Camperio and Capiluppi, Claudio},
  journal={Human Nature},
  volume={29},
  number={1},
  pages={14--32},
  year={2018},
  publisher={Springer}
}
%maternal lines of male homos have higher fecundity
@article{iemmola2009maleHomo, 
  title={New evidence of genetic factors influencing sexual orientation in men: Female fecundity increase in the maternal line},
  author={Iemmola, Francesca and Ciani, Andrea Camperio},
  journal={Archives of Sexual Behavior},
  volume={38},
  number={3},
  pages={393--399},
  year={2009},
  publisher={Springer}
}
@article{bailey1995genhomgen,
  title={Genetics of human sexual orientation},
  author={Bailey, J Michael and Pillard, Richard C},
  journal={Annual Review of Sex Research},
  volume={6},
  number={1},
  pages={126--150},
  year={1995},
  publisher={Taylor \& Francis}
}
@article{kallmann1952twin,
  title={Twin and sibship study of overt male homosexuality},
  author={Kallmann, Franz J},
  journal={American Journal of Human Genetics},
  volume={4},
  number={2},
  pages={136},
  year={1952},
  publisher={Elsevier}
}
@article{Sterling1995homgen,
 ISSN = {00368075, 10959203},
 URL = {http://www.jstor.org/stable/2882138},
 author = {Anne Fausto-Sterling and Evan Balaban and Rochelle Diamond and Dean Hamer and Stella Hu and Victoria Magnuson and Nan Hu and Angela Pattatucci},
 journal = {Science},
 number = {5126},
 pages = {1257--1259},
 publisher = {American Association for the Advancement of Science},
 title = {Genetics and Male Sexual Orientation},
 volume = {261},
 year = {1993}
}

@article{setchell2010mhcMateChoice,
  title={The hidden benefits of sex: Evidence for MHC-associated mate choice in primate societies},
  author={Setchell, Joanna M and Huchard, Elise},
  journal={Bioessays},
  volume={32},
  number={11},
  pages={940--948},
  year={2010},
  publisher={Wiley Online Library}
}
@article{hare2012selfdom,
  title={The self-domestication hypothesis: evolution of bonobo psychology is due to selection against aggression},
  author={Hare, Brian and Wobber, Victoria and Wrangham, Richard},
  journal={Animal Behaviour},
  volume={83},
  number={3},
  pages={573--585},
  year={2012},
  publisher={Elsevier}
}
@article{Wrangham1993panSexEvo,
author="Wrangham, Richard W.",
title="The evolution of sexuality in chimpanzees and bonobos",
journal="Human Nature",
year="1993",
month="Mar",
day="01",
volume="4",
number="1",
pages="47--79",
abstract="The evolution of nonconceptive sexuality in bonobos and chimpanzees is discussed from a functional perspective. Bonobos and chimpanzees have three functions of sexual activity in common (paternity confusion, practice sex, and exchange for favors), but only bonobos use sex purely for communication about social relationships. Bonobo hypersexuality appears closely linked to the evolution of female-female alliances. I suggest that these alliances were made possible by relaxed feeding competition, that they were favored through their effect on reducing sexual coercion, and that they are ultimately responsible for the relaxed social conditions that allowed the evolution of ``communication sex.''",
issn="1936-4776"
}
@book{bagemihl1999gayPrevalence,
  title={{Biological exuberance: Animal homosexuality and natural diversity}},
  author={Bagemihl, Bruce},
  year={1999},
  publisher={Macmillan}
}
@article{parish2000challenges,
author = {Parish, Amyy R. and de Waal, Frans B. M. and Haig, David},
title = {The Other “Closest Living Relative”: How Bonobos (\textit{{P}an paniscus}) Challenge Traditional Assumptions about Females, Dominance, Intra- and Intersexual Interactions, and Hominid Evolution},
journal = {Annals of the New York Academy of Sciences},
volume = {907},
number = {1},
pages = {97-113},
year = {2000}
}
@article{heilbronner2008risk,
  title={A fruit in the hand or two in the bush? Divergent risk preferences in chimpanzees and bonobos},
  author={Heilbronner, Sarah R and Rosati, Alexandra G and Stevens, Jeffrey R and Hare, Brian and Hauser, Marc D},
  journal={Biology Letters},
  volume={4},
  number={3},
  pages={246--249},
  year={2008},
  publisher={The Royal Society London}
}
@article{deschner2012bonoboPee,
  title={Identification of energy consumption and nutritional stress by isotopic and elemental analysis of urine in bonobos (Pan paniscus)},
  author={Deschner, Tobias and Fuller, Benjamin T and Oelze, Vicky M and Boesch, Christophe and Hublin, Jean-Jacques and Mundry, Roger and Richards, Michael P and Ortmann, Sylvia and Hohmann, Gottfried},
  journal={Rapid Communications in Mass Spectrometry},
  volume={26},
  number={1},
  pages={69--77},
  year={2012},
  publisher={Wiley Online Library}
}
@article{wobber2010steroid,
  title={Differential changes in steroid hormones before competition in bonobos and chimpanzees},
  author={Wobber, Victoria and Hare, Brian and Maboto, Jean and Lipson, Susan and Wrangham, Richard and Ellison, Peter T},
  journal={Proceedings of the National Academy of Sciences},
  volume={107},
  number={28},
  pages={12457--12462},
  year={2010},
  publisher={National Acadamey of Sciences}
}
@article{behringer2012stressAmylase,
  title={Stress affects salivary alpha-amylase activity in bonobos},
  author={Behringer, Verena and Deschner, Tobias and M{\"o}stl, Erich and Selzer, Dieter and Hohmann, Gottfried},
  journal={Physiology \& Behavior},
  volume={105},
  number={2},
  pages={476--482},
  year={2012},
  publisher={Elsevier}
}
@article{wobber2010cogDelay,
  title={Bonobos exhibit delayed development of social behavior and cognition relative to chimpanzees},
  author={Wobber, Victoria and Wrangham, Richard and Hare, Brian},
  journal={Current Biology},
  volume={20},
  number={3},
  pages={226--230},
  year={2010},
  publisher={Elsevier}
}
@article{rosati2019heterochrony,
  title={Heterochrony in chimpanzee and bonobo spatial memory development},
  author={Rosati, Alexandra G},
  journal={American Journal of Physical Anthropology},
  year={2019},
  publisher={Wiley Online Library}
}
SupportCancel

 %males with higher reproductive successes have lower androgen level
@article{surbeck2012testosterone,
  title={Mate competition, testosterone and intersexual relationships in bonobos, Pan paniscus},
  author={Surbeck, Martin and Deschner, Tobias and Schubert, Grit and Weltring, Anja and Hohmann, Gottfried},
  journal={Animal Behaviour},
  volume={83},
  number={3},
  pages={659--669},
  year={2012},
  publisher={Elsevier}
}
@article{ulrike1999malePhilopatry,
author = {Ulrike Gerloff  and Bianka Hartung  and Barbara Fruth  and Gottfried Hohmann  and Diethard Tautz },
title = {Intracommunity relationships, dispersal pattern and paternity success in a wild living community of Bonobos (Pan paniscus) determined from DNA analysis of faecal samples},
journal = {Proceedings of the Royal Society of London. Series B: Biological Sciences},
volume = {266},
number = {1424},
pages = {1189-1195},
year = {1999}
}
@article{hohmann2009cortisol,
  title={The relationship between socio-sexual behavior and salivary cortisol in bonobos: tests of the tension regulation hypothesis},
  author={Hohmann, Gottfried and Mundry, Roger and Deschner, Tobias},
  journal={American Journal of Primatology: Official Journal of the American Society of Primatologists},
  volume={71},
  number={3},
  pages={223--232},
  year={2009},
  publisher={Wiley Online Library}
}
@article{heintz2011circadian,
  title={Validation of a cortisol enzyme immunoassay and characterization of salivary cortisol circadian rhythm in chimpanzees (Pan troglodytes)},
  author={Heintz, Matthew R and Santymire, Rachel M and Parr, Lisa A and Lonsdorf, Elizabeth V},
  journal={American Journal of Primatology},
  volume={73},
  number={9},
  pages={903--908},
  year={2011},
  publisher={Wiley Online Library}
}
@article{michibata2001pde1a,
  title={{Human Ca2+/calmodulin-dependent phosphodiesterase PDE1A: novel splice variants, their specific expression, genomic organization, and chromosomal localization}},
  author={Michibata, Hideo and Yanaka, Noriyuki and Kanoh, Yutaka and Okumura, Katsuzumi and Omori, Kenji},
  journal={Biochimica et Biophysica Acta (BBA)-Gene Structure and Expression},
  volume={1517},
  number={2},
  pages={278--287},
  year={2001},
  publisher={Elsevier}
}
@article{lefievre2002pde1aSpermatozoa,
  title={Presence of cyclic nucleotide phosphodiesterases PDE1A, existing as a stable complex with calmodulin, and PDE3A in human spermatozoa},
  author={Lefi{\`e}vre, Linda and de Lamirande, Eve and Gagnon, Claude},
  journal={Biology of Reproduction},
  volume={67},
  number={2},
  pages={423--430},
  year={2002},
  publisher={Oxford University Press}
}
@article{vasta2005pde1aMiceSperm,
  title={Identification of a new variant of PDE1A calmodulin-stimulated cyclic nucleotide phosphodiesterase expressed in mouse sperm},
  author={Vasta, Valeria and Sonnenburg, William K and Yan, Chen and Soderling, Scott H and Shimizu-Albergine, Masami and Beavo, Joseph A},
  journal={Biology of Reproduction},
  volume={73},
  number={4},
  pages={598--609},
  year={2005},
  publisher={Oxford University Press}
}
@article{Oberholzer2007trypanosome,
title = "Trypanosomes and mammalian sperm: one of a kind?",
journal = "Trends in Parasitology",
volume = "23",
number = "2",
pages = "71 - 77",
year = "2007",
issn = "1471-4922",
author = "Michael Oberholzer and Patrick Bregy and Gabriela Marti and Mihaela Minca and Martin Peier and Thomas Seebeck"
}
@article{Lefievre2002pde1aPKA,
author = {Lefi\`{e}vre, Linda and Jha, Kula N. and de Lamirande, Eve and Visconti, Pablo E. and Gagnon, Claude},
title = {Activation of Protein Kinase A During Human Sperm Capacitation and Acrosome Reaction},
journal = {Journal of Andrology},
volume = {23},
number = {5},
pages = {709-716},
keywords = {Phosphodiesterases, cyclic adenosine monophosphate, calcium ionophore A23187, signal transduction},
year = {2002}
}
%Note: renal pathogenesis, heart/smooth muscle functionality + blood pressure
@article{wang2017pde1aKOmice,
  title={Generation and phenotypic characterization of Pde1a mutant mice},
  author={Wang, Xiaofang and Yamada, Satsuki and LaRiviere, Wells B and Ye, Hong and Bakeberg, Jason L and Irazabal, Mar{\'\i}a V and Chebib, Fouad T and Van Deursen, Jan and Harris, Peter C and Sussman, Caroline R and others},
  journal={PLoS One},
  volume={12},
  number={7},
  pages={e0181087},
  year={2017},
  publisher={Public Library of Science}
}
@article{kimura2017pde1aGwasHypertension,
  title={A genome-wide association analysis identifies PDE1A| DNAJC10 locus on chromosome 2 associated with idiopathic pulmonary arterial hypertension in a Japanese population},
  author={Kimura, Mai and Tamura, Yuichi and Guignabert, Christophe and Takei, Makoto and Kosaki, Kenjiro and Tanabe, Nobuhiro and Tatsumi, Koichiro and Saji, Tsutomu and Satoh, Toru and Kataoka, Masaharu and others},
  journal={Oncotarget},
  volume={8},
  number={43},
  pages={74917},
  year={2017},
  publisher={Impact Journals, LLC}
}
@incollection{xu2011pdeCNS,
  title={Phosphodiesterases in the central nervous system: implications in mood and cognitive disorders},
  author={Xu, Ying and Zhang, Han-Ting and O’Donnell, James M},
  booktitle={Phosphodiesterases as Drug Targets},
  pages={447--485},
  year={2011},
  publisher={Springer}
}
%Note: the PDEs involved are not PDE1
@article{gupta2017pdeOocyte,
author = {Gupta, Anumegha and Tiwari, Meenakshi and Prasad, Shilpa and Chaube, Shail K.},
title = {Role of Cyclic Nucleotide Phosphodiesterases During Meiotic Resumption From Diplotene Arrest in Mammalian Oocytes},
journal = {Journal of Cellular Biochemistry},
volume = {118},
number = {3},
pages = {446-452},
doi = {10.1002/jcb.25748},
year = {2017}
}
@article{pekcec2018pde1Cog,
  title={{Targeting the dopamine D1 receptor or its downstream signalling by inhibiting phosphodiesterase-1 improves cognitive performance}},
  author={Pekcec, Anton and Sch{\"u}lert, Niklas and Stierstorfer, Birgit and Deiana, Serena and Dorner-Ciossek, Cornelia and Rosenbrock, Holger},
  journal={British Journal of Pharmacology},
  volume={175},
  number={14},
  pages={3021--3033},
  year={2018},
  publisher={Wiley Online Library}
}
@article{sikela1990camk4intro,
  title={Genetic mapping of the gene for Ca2+ calmodulin-dependent protein kinase IV (Camk-4) to mouse chromosome 18},
  author={Sikela, JM and Adamson, MC and Wilson-Shaw, D and Kozak, CA},
  journal={Genomics},
  volume={8},
  number={3},
  pages={579--582},
  year={1990},
  publisher={Elsevier}
}
@article{koga2018camk4immune,
  title={The role of CaMK4 in immune responses},
  author={Koga, Tomohiro and Kawakami, Atsushi},
  journal={Modern rheumatology},
  volume={28},
  number={2},
  pages={211--214},
  year={2018},
  publisher={Taylor \& Francis}
}
@article{wu2000camk4sperm,
  title={Spermiogenesis and exchange of basic nuclear proteins are impaired in male germ cells lacking Camk4},
  author={Wu, Joy Y and Ribar, Thomas J and Cummings, David E and Burton, Kimberly A and McKnight, G Stanley and Means, Anthony R},
  journal={Nature genetics},
  volume={25},
  number={4},
  pages={448--452},
  year={2000},
  publisher={Nature Publishing Group}
}
@article{betolngar2019phosphodiesterase,
  title={Phosphodiesterase 1 Bridges Glutamate Inputs with NO-and Dopamine-Induced Cyclic Nucleotide Signals in the Striatum},
  author={Betolngar, Dahdjim B and Mota, {\'E}lia and Fabritius, Arne and Nielsen, Jacob and Hougaard, Charlotte and Christoffersen, Claus T and Yang, Jun and Kehler, Jan and Griesbeck, Oliver and Castro, Liliana RV and others},
  journal={Cerebral Cortex},
  year={2019}
}
@article{goraya2005pde1Review,
title = "Ca2+-calmodulin-dependent phosphodiesterase (PDE1): Current perspectives",
journal = "Cellular Signalling",
volume = "17",
number = "7",
pages = "789 - 797",
year = "2005",
issn = "0898-6568",
author = "Tasmina A. Goraya and Dermot M.F. Cooper"
}
@book{martinez2013pde1aParkinson,
  title={Phosphodiesterase Inhibitors as a New Therapeutic Approach for the Treatment of Parkinson’s},
  author={Martinez, Ana and Gil, Carmen},
  booktitle={Emerging Drugs and Targets for Parkinson's Disease},
  pages={294},
  year={2013},
  publisher={Royal Society of Chemistry}
}
@article{yan1994pde1aBrain,
  title={Differential expression of the 61 kDa and 63 kDa calmodulin-dependent phosphodiesterases in the mouse brain},
  author={Yan, Chen and Bentley, J Kelley and Sonnenburg, William K and Beavo, Joseph A},
  journal={Journal of Neuroscience},
  volume={14},
  number={3},
  pages={973--984},
  year={1994},
  publisher={Society of Neuroscience}
}
@article{nadjar2015susd2neuro,
  title={The Susd2 protein regulates neurite growth and excitatory synaptic density in hippocampal cultures},
  author={Nadjar, Yann and Triller, Antoine and Bessereau, Jean-Louis and Dumoulin, Andrea},
  journal={Molecular and Cellular Neuroscience},
  volume={65},
  pages={82--91},
  year={2015},
  publisher={Elsevier}
}
@article{watson2013susd2cancer,
  title={Multiple functions of sushi domain containing 2 (SUSD2) in breast tumorigenesis},
  author={Watson, Allison P and Evans, Rick L and Egland, Kristi A},
  journal={Molecular Cancer Research},
  volume={11},
  number={1},
  pages={74--85},
  year={2013},
  publisher={AACR}
}
@article{harichandan2013susd2sperm,
  title={Isolation of adult human spermatogonial progenitors using novel markers},
  author={Harichandan, Abhishek and Sivasubramaniyan, Kavitha and Hennenlotter, J{\"o}rg and Schwentner, Christian and Stenzl, Arnulf and B{\"u}hring, Hans-J{\"o}rg},
  journal={Journal of molecular cell biology},
  volume={5},
  number={5},
  pages={351--353},
  year={2013},
  publisher={Oxford University Press}
}
@article{das2016epha5,
  title={EphA5 and EphA6: regulation of neuronal and spine morphology},
  author={Das, Gitanjali and Yu, Qili and Hui, Ryan and Reuhl, Kenneth and Gale, Nicholas W and Zhou, Renping},
  journal={Cell \& bioscience},
  volume={6},
  number={1},
  pages={48},
  year={2016},
  publisher={Springer}
}
@phdthesis{tam2015hpcal1,
  title={Characterization of hippocalcin-like protein 1 (HPCAL1), a neuronal calcium sensor protein in the retina},
  author={Tam, Aleeza Hoi Ting},
  year={2015},
  school={University of British Columbia}
}
@article{patel2017parkinson,
  title={Parkinson disease: CSMD1 gene mutations can lead to familial Parkinson disease},
  author={Patel, Mitesh},
  journal={Nature Reviews Neurology},
  volume={13},
  number={11},
  pages={641},
  year={2017},
  publisher={Nature Publishing Group}
}
@article{stepanov2017csmd1cogElder,
  title={Genetic variants in CSMD1 gene are associated with cognitive performance in normal elderly population},
  author={Stepanov, Vadim and Marusin, Andrey and Vagaitseva, Kseniya and Bocharova, Anna and Makeeva, Oksana},
  journal={Genetics Research International},
  volume={2017},
  year={2017},
  publisher={Hindawi}
}
@article{athanasiu2017csmd1cog,
  title={A genetic association study of CSMD1 and CSMD2 with cognitive function},
  author={Athanasiu, Lavinia and Giddaluru, Sudheer and Fernandes, Carla and Christoforou, Andrea and Reinvang, Ivar and Lundervold, Astri J and Nilsson, Lars-G{\"o}ran and Kauppi, Karolina and Adolfsson, Rolf and Eriksson, Elias and others},
  journal={Brain, Behavior, and Immunity},
  volume={61},
  pages={209--216},
  year={2017},
  publisher={Elsevier}
}
@article{haavik2011csmd1schiz,
  title={The complement control-related genes CSMD1 and CSMD2 associate to schizophrenia},
  author={H{\aa}vik, Bjarte and Le Hellard, Stephanie and Rietschel, Marcella and Lyb{\ae}k, Helle and Djurovic, Srdjan and Mattheisen, Manuel and M{\"u}hleisen, Thomas W and Degenhardt, Franziska and Priebe, Lutz and Maier, Wolfgang and others},
  journal={Biological Psychiatry},
  volume={70},
  number={1},
  pages={35--42},
  year={2011},
  publisher={Elsevier}
}
@article{xu2014csmd1bipolar,
  title={Genome-wide association study of bipolar disorder in Canadian and UK populations corroborates disease loci including SYNE1 and CSMD1},
  author={Xu, Wei and Cohen-Woods, Sarah and Chen, Qian and Noor, Abdul and Knight, Jo and Hosang, Georgina and Parikh, Sagar V and De Luca, Vincenzo and Tozzi, Federica and Muglia, Pierandrea and others},
  journal={BMC Medical Genetics},
  volume={15},
  number={1},
  pages={2},
  year={2014},
  publisher={BioMed Central}
}
@article{kraus2006csmd1,
  title={CSMD1 is a novel multiple domain complement-regulatory protein highly expressed in the central nervous system and epithelial tissues},
  author={Kraus, Damian M and Elliott, Gary S and Chute, Hilary and Horan, Thomas and Pfenninger, Karl H and Sanford, Staci D and Foster, Stephen and Scully, Sheila and Welcher, Andrew A and Holers, V Michael},
  journal={The Journal of Immunology},
  volume={176},
  number={7},
  pages={4419--4430},
  year={2006},
  publisher={American Association of Immuology}
}
@article{ovsyannikova2012smallpoxGwas,
  title={Genome-wide association study of antibody response to smallpox vaccine},
  author={Ovsyannikova, Inna G and Kennedy, Richard B and O’Byrne, Megan and Jacobson, Robert M and Pankratz, V Shane and Poland, Gregory A},
  journal={Vaccine},
  volume={30},
  number={28},
  pages={4182--4189},
  year={2012},
  publisher={Elsevier}
}
@article{kwon2013csmd1schizo,
  title={Validation of schizophrenia-associated genes {CSMD1, C10orf26, CACNA1C and TCF4 as miR-137} targets},
  author={Kwon, E and Wang, W and Tsai, LH},
  journal={Molecular psychiatry},
  volume={18},
  number={1},
  pages={11},
  year={2013},
  publisher={Nature Publishing Group}
}
@article{ripoll2007gpnmb,
  title={Gpnmb is induced in macrophages by {IFN-$\gamma$} and lipopolysaccharide and acts as a feedback regulator of proinflammatory responses},
  author={Ripoll, Vera M and Irvine, Katharine M and Ravasi, Timothy and Sweet, Matthew J and Hume, David A},
  journal={The Journal of Immunology},
  volume={178},
  number={10},
  pages={6557--6566},
  year={2007},
  publisher={American Association of Immuology}
}
@article{loftus2009gpnmbPigment,
  title={Gpnmb is a melanoblast-expressed, {MITF}-dependent gene},
  author={Loftus, Stacie K and Antonellis, Anthony and Matera, Ivana and Renaud, Gabriel and Baxter, Laura L and Reid, Duncan and Wolfsberg, Tyra G and Chen, Yidong and Wang, ChenWei and NISC Comparative Sequencing Program and others},
  journal={Pigment Cell \& Melanoma Research},
  volume={22},
  number={1},
  pages={99--110},
  year={2009},
  publisher={Wiley Online Library}
}
@article{yu2016gpnmbmacrophage,
  title={Macrophage-Associated {Osteoactivin/GPNMB} Mediates Mesenchymal Stem Cell Survival, Proliferation, and Migration Via a CD44-Dependent Mechanism},
  author={Yu, Bing and Sondag, Gregory R and Malcuit, Christopher and Kim, Min-Ho and Safadi, Fayez F},
  journal={Journal of Cellular Biochemistry},
  volume={117},
  number={7},
  pages={1511--1521},
  year={2016},
  publisher={Wiley Online Library}
}
@article{li2010gpnmbRepair,
  title={The melanoma-associated transmembrane glycoprotein Gpnmb controls trafficking of cellular debris for degradation and is essential for tissue repair},
  author={Li, Bing and Castano, Ana P and Hudson, Thomas E and Nowlin, Brian T and Lin, Shuei-Liong and Bonventre, Joseph V and Swanson, Kenneth D and Duffield, Jeremy S},
  journal={The FASEB Journal},
  volume={24},
  number={12},
  pages={4767--4781},
  year={2010},
  publisher={Federation of American Societies for Experimental Biology Bethesda, MD, USA}
}
@article{zhou2012gpnmbCancer,
  title={Gpnmb/osteoactivin, an attractive target in cancer immunotherapy},
  author={Zhou, LT and Liu, FY and Li, Y and Peng, YM and Liu, YH and Li, J},
  journal={Neoplasma},
  volume={59},
  number={1},
  pages={1--5},
  year={2012}
}
@article{bachner2002gpnmbIris,
  title={{mRNA expression of the murine glycoprotein (transmembrane) NMB (\textit{GPNMB}) gene is linked to the developing retinal pigment epithelium and iris}},
  author={B{\"a}chner, Dietmar and Schr{\"o}der, Dietmar and Gross, Gerhard},
  journal={Gene Expression Patterns},
  volume={1},
  number={3-4},
  pages={159--165},
  year={2002},
  publisher={Elsevier}
}
@article{hu2013gpnmbBone,
  title={{GPNMB enhances bone regeneration by promoting angiogenesis and osteogenesis: potential role for tissue engineering bone}},
  author={Hu, Xuefeng and Zhang, Ping and Xu, Zhenjie and Chen, Hongdong and Xie, Xin},
  journal={Journal of Cellular Biochemistry},
  volume={114},
  number={12},
  pages={2729--2737},
  year={2013},
  publisher={Wiley Online Library}
}
@article{rose2010gpnmbAngio,
  title={{ADAM10} releases a soluble form of the {GPNMB/O}steoactivin extracellular domain with angiogenic properties},
  author={Rose, April AN and Annis, Matthew G and Dong, Zhifeng and Pepin, Francois and Hallett, Michael and Park, Morag and Siegel, Peter M},
  journal={PLoS One},
  volume={5},
  number={8},
  pages={e12093},
  year={2010},
  publisher={Public Library of Science}
}
@article{maric2013gpnmbMeta,
  title={Glycoprotein non-metastatic b ({GPNMB}): A metastatic mediator and emerging therapeutic target in cancer},
  author={Maric, Gordana and Rose, April AN and Annis, Matthew G and Siegel, Peter M},
  journal={OncoTargets and therapy},
  volume={6},
  pages={839},
  year={2013},
  publisher={Dove Press}
}
@article{villa2015bpifb4longevity,
  title={Serum {BPIFB4} levels classify health status in long-living individuals},
  author={Villa, Francesco and Malovini, Alberto and Carrizzo, Albino and Spinelli, Chiara C and Ferrario, Anna and Maciag, Anna and Madonna, Michele and Bellazzi, Riccardo and Milanesi, Luciano and Vecchione, Carmine and others},
  journal={Immunity \& Ageing},
  volume={12},
  number={1},
  pages={27},
  year={2015},
  publisher={BioMed Central}
}
@article{spinetti2017bpifb4longevity,
  title={The expression of the {BPIFB4 and CXCR4 associates with sustained health in long-living individuals from Cilento-Italy}},
  author={Spinetti, Gaia and Sangalli, Elena and Specchia, Claudia and Villa, Francesco and Spinelli, Chiara and Pipolo, Rita and Carrizzo, Albino and Greco, Simona and Voellenkle, Christine and Vecchione, Carmine and others},
  journal={Aging (Albany NY)},
  volume={9},
  number={2},
  pages={370},
  year={2017},
  publisher={Impact Journals, LLC}
}
@article{villa2018longevity,
  title={Longevity Associated variant of \textit{BPIFB4} mitigates monocyte mediated acquired immune response},
  author={Villa, F and Ciaglia, E and Maciag, A and Montella, F and Ferrario, A and Cattaneo, M and Puca, A},
  journal={Innovation in Aging},
  volume={2},
  number={Suppl 1},
  pages={884},
  year={2018},
  publisher={Oxford University Press}
}
@article{fujimori2019bpifb4enteropathy,
  title={{Bactericidal/Permeability-Increasing Fold-Containing Family B} Member 4 May Be Associated with {NSAID}-Induced Enteropathy},
  author={Fujimori, Shunji and Fukunaga, Koya and Takahashi, Atsushi and Mushiroda, Taisei and Kubo, Michiaki and Hanada, Ryuzo and Hayashida, Mari and Sakurai, Toshiyuki and Iwakiri, Katsuhiko and Sakamoto, Choitsu},
  journal={Digestive Diseases and Sciences},
  volume={64},
  number={2},
  pages={401--408},
  year={2019},
  publisher={Springer}
}
@article{levy2000bpi,
  title={A neutrophil-derived anti-infective molecule: bactericidal/permeability-increasing protein},
  author={Levy, Ofer},
  journal={Antimicrobial Agents and Chemotherapy},
  volume={44},
  number={11},
  pages={2925--2931},
  year={2000},
  publisher={American Society of Microbiology}
}
@article{schultz2007bpiInfection,
  title={The bactericidal/permeability-increasing protein {(BPI)} in infection and inflammatory disease},
  author={Schultz, Hendrik and Weiss, Jerrold P},
  journal={Clinica Chimica Acta},
  volume={384},
  number={1-2},
  pages={12--23},
  year={2007},
  publisher={Elsevier}
}


@article{gorr2015bpifa2intestine,
  title={The Salivary Protein {PSP/Bpifa2} Protects Against Intestinal Inflammation},
  author={Gorr, Sven-Ulrik and Hirt, Helmut and Nandula, Seshagiri Rao},
  journal={The FASEB Journal},
  volume={29},
  number={1\_supplement},
  pages={LB684},
  year={2015},
  publisher={The Federation of American Societies for Experimental Biology}
}
@article{puca2016bbpifb4vascular,
  title={The genetics of exceptional longevity identifies new druggable targets for vascular protection and repair},
  author={Puca, Annibale A and Spinetti, Gaia and Vono, Rosa and Vecchione, Carmine and Madeddu, Paolo},
  journal={Pharmacological Research},
  volume={114},
  pages={169--174},
  year={2016},
  publisher={Elsevier}
}
@article{prokopovic2014bpifa1antibac,
  title={Isolation, biochemical characterization and anti-bacterial activity of {BPIFA2} protein},
  author={Prokopovic, Vladimir and Popovic, Milica and Andjelkovic, Uros and Marsavelski, Aleksandra and Raskovic, Brankica and Gavrovic-Jankulovic, Marija and Polovic, Natalija},
  journal={Archives of Oral Biology},
  volume={59},
  number={3},
  pages={302--309},
  year={2014},
  publisher={Elsevier}
}

@article{floris2008csmd3autism,
  title="{Two patients with balanced translocations and autistic disorder: \textit{CSMD3} as a candidate gene for autism found in their common 8q23 breakpoint area}",
  author={Floris, Chiara and Rassu, Stefania and Boccone, Loredana and Gasperini, Daniela and Cao, Antonio and Crisponi, Laura},
  journal={European Journal of Human Genetics},
  volume={16},
  number={6},
  pages={696},
  year={2008},
  publisher={Nature Publishing Group}
}
@article{shimizu2003csmd3epilepsy,
  title={A novel giant gene {CSMD3} encoding a protein with CUB and sushi multiple domains: a candidate gene for benign adult familial myoclonic epilepsy on human chromosome 8q23.3--q24.1},
  author={Shimizu, Atsushi and Asakawa, Shuichi and Sasaki, Takashi and Yamazaki, Satoru and Yamagata, Hidehisa and Kudoh, Jun and Minoshima, Shinsei and Kondo, Ikuko and Shimizu, Nobuyoshi},
  journal={Biochemical and Biophysical Research Communications},
  volume={309},
  number={1},
  pages={143--154},
  year={2003},
  publisher={Elsevier}
}
@article{mizukami2016csmd3dendrdev,
  title={{CUB and Sushi multiple domains 3 regulates dendrite development}},
  author={Mizukami, Tomoharu and Kohno, Takao and Hattori, Mitsuharu},
  journal={Neuroscience Research},
  volume={110},
  pages={11--17},
  year={2016},
  publisher={Elsevier}
}

@article{ruiz2017csmd1Parkinson,
  title={Whole-exome sequencing associates novel \textit{CSMD1} gene mutations with familial Parkinson disease},
  author={Ruiz-Mart{\'\i}nez, Javier and Azcona, Luis J and Bergareche, Alberto and Mart{\'\i}-Mass{\'o}, Jose F and Pais{\'a}n-Ruiz, Coro},
  journal={Neurology Genetics},
  volume={3},
  number={5},
  pages={e177},
  year={2017},
  publisher={AAN Enterprises}
}
@article{spinelli2017bpifb4NO,
  title={{LAV-BPIFB4 isoform modulates eNOS signalling through Ca\textsuperscript{2+}/PKC-$\alpha$-dependent mechanism}},
  author={Spinelli, Chiara Carmela and Carrizzo, Albino and Ferrario, Anna and Villa, Francesco and Damato, Antonio and Ambrosio, Mariateresa and Madonna, Michele and Frati, Giacomo and Fucile, Sergio and Sciaccaluga, Miriam and others},
  journal={Cardiovascular Research},
  volume={113},
  number={7},
  pages={795--804},
  year={2017},
  publisher={Oxford University Press}
}
@article{cox2006scn9aPain,
  title={An {SCN9A} channelopathy causes congenital inability to experience pain},
  author={Cox, James J and Reimann, Frank and Nicholas, Adeline K and Thornton, Gemma and Roberts, Emma and Springell, Kelly and Karbani, Gulshan and Jafri, Hussain and Mannan, Jovaria and Raashid, Yasmin and others},
  journal={Nature},
  volume={444},
  number={7121},
  pages={894},
  year={2006},
  publisher={Nature Publishing Group}
}
@article{yang2004scn9aPain,
  title="{Mutations in \textit{SCN9A}, encoding a sodium channel alpha subunit, in patients with primary erythermalgia}",
  author={Yang, Y and Wang, Y and Li, S and Xu, Z and Li, H and Ma, L and Fan, J and Bu, D and Liu, B and Fan, Z and others},
  journal={Journal of Medical Genetics},
  volume={41},
  number={3},
  pages={171--174},
  year={2004},
  publisher={BMJ Publishing Group Ltd}
}
@article{reimann2010pain,
  title="{Pain perception is altered by a nucleotide polymorphism in \textit{SCN9A}}",
  author={Reimann, Frank and Cox, James J and Belfer, Inna and Diatchenko, Luda and Zaykin, Dmitri V and McHale, Duncan P and Drenth, Joost PH and Dai, Feng and Wheeler, Jerry and Sanders, Frances and others},
  journal={Proceedings of the National Academy of Sciences},
  volume={107},
  number={11},
  pages={5148--5153},
  year={2010},
  publisher={National Academy of Sciences}
}
@article{villa2015bpif4Angio,
  title={Genetic analysis reveals a longevity-associated protein modulating endothelial function and angiogenesis},
  author={Villa, Francesco and Carrizzo, Albino and Spinelli, Chiara C and Ferrario, Anna and Malovini, Alberto and Maciag, Anna and Damato, Antonio and Auricchio, Alberto and Spinetti, Gaia and Sangalli, Elena and others},
  journal={Circulation Research},
  volume={117},
  number={4},
  pages={333--345},
  year={2015},
  publisher={American Heart Association}
}
@article{koenig2015regScn9a,
  title="{Regulation of Na\textsubscript{v}1.7: a conserved SCN9A natural antisense transcript expressed in dorsal root ganglia}",
  author={Koenig, Jennifer and Werdehausen, Robert and Linley, John E and Habib, Abdella M and Vernon, Jeffrey and Lolignier, Stephane and Eijkelkamp, Niels and Zhao, Jing and Okorokov, Andrei L and Woods, C Geoffrey and others},
  journal={PLoS One},
  volume={10},
  number={6},
  pages={e0128830},
  year={2015},
  publisher={Public Library of Science}
}
@article{bi2017estradiol,
  title={Estradiol upregulates voltage-gated sodium channel 1.7 in trigeminal ganglion contributing to hyperalgesia of inflamed {TMJ}},
  author={Bi, Rui-Yun and Meng, Zhen and Zhang, Peng and Wang, Xue-Dong and Ding, Yun and Gan, Ye-Hua},
  journal={PLoS One},
  volume={12},
  number={6},
  pages={e0178589},
  year={2017},
  publisher={Public Library of Science}
}
@article{bitoun2012arhgef26,
  title={{ARHGEF26/SGEF} controls fovea formation, immunity, neurodevelopment and arteriosclerosis},
  author={Bitoun, P and Pipiras, E and Benzacken, B and Delahaye, A},
  journal={Acta Ophthalmologica},
  volume={90},
  year={2012},
  publisher={Wiley Online Library}
}
@article{oh2005adam28epidy,
  title={{Molecular, biochemical, and cellular characterization of epididymal ADAMs, ADAM7 and ADAM28}},
  author={Oh, Jungsu and Woo, Jong-Min and Choi, Eunyoung and Kim, Taewan and Cho, Byoung-Nam and Park, Zee Yong and Kim, Yong Chul and Cho, Chunghee and others},
  journal={Biochemical and biophysical research communications},
  volume={331},
  number={4},
  pages={1374--1383},
  year={2005},
  publisher={Elsevier}
}
