# Supplementary material for: Flexible Mixture Model Approaches That Accommodate Footprint Size Variability for Robust Detection of Balancing Selection
Source: Mol Biol Evol. 2020 Oct 4;37(11):3267–91. doi: 10.1093/molbev/msaa134 (PMC7820363; doi:10.1093/molbev/msaa134)
Supplement: msaa134_supplementary_data [file msaa134_supplementary_data.zip › BallerMix_final/mixture_rev3_nomark.aux]

\relax 
\bibstyle{abbrvnat}
\providecommand*\new@tpo@label[2]{}
\citation{Dcharlesworth2006}
\citation{charlesworth2010elements}
\citation{Cho2006Apis}
\citation{bergland2014adaptOsci}
\citation{andre2001book,Mitchell2007}
\citation{ubeda2004meiodrive,charlesworth2010elements}
\citation{charlesworth2010elements}
\citation{Andres2009MBE,Leffler2013,DeGiorgio2014,Gao2015,hunter2015tsel,sheehan2016deepLearn,lonn2017balneurogenic,sweeney2017convBalOpioidR,guirao2017sexAntag,Siewert2017,Siewert2018,Bitarello2018,ye2018erap2,Cheng2018}
\citation{DeGiorgio2014,Siewert2017,Siewert2018,Bitarello2018,Cheng2018}
\citation{Hudson1987}
\citation{tajima1989}
\citation{Siewert2017,Siewert2018,Bitarello2018}
\citation{DeGiorgio2014,Cheng2018}
\citation{Bitarello2018}
\citation{Siewert2017,Siewert2018}
\citation{DeGiorgio2014}
\citation{Cheng2018}
\citation{Hudson1987,Hudson1988}
\citation{Hudson1988,Dcharlesworth2006}
\citation{smukowski2011recMapVar}
\citation{Cheng2018}
\citation{DeGiorgio2014,Cheng2018}
\citation{DeGiorgio2014,Cheng2018}
\citation{Cheng2018}
\citation{Siewert2017,Siewert2018}
\citation{Bitarello2018}
\citation{The1000GenomesProjectConsortium2015}
\citation{prado2013ape}
\citation{Kaplan1988,Siewert2017}
\citation{Kaplan1988,song2012sfs,DeGiorgio2014,Cheng2018}
\citation{nielsen2005sweepfinder,moorjani2011rolloff,loh2013}
\citation{review11CL,review11CLR}
\citation{review11CLR}
\citation{bonferroni1935}
\citation{simes1986}
\citation{benjamini1995BH}
\citation{asmussen1990frequency,bergland2014adaptOsci}
\citation{barton2002,navarro2002,tennessen2018buddy}
\citation{Haller2018Slim3}
\citation{Siewert2017,Siewert2018}
\newlabel{res.winSize}{{}{7}}
\citation{DeGiorgio2014,Siewert2017,Siewert2018,Bitarello2018,Cheng2018}
\citation{Dcharlesworth2006,Siewert2018,Cheng2018}
\citation{DeGiorgio2014,Cheng2018}
\citation{terhorst2017demo}
\citation{prado2013ape}
\citation{Lohmueller2009,gravel2011demo,terhorst2017demo}
\citation{scally2012mutrate}
\citation{terhorst2017demo}
\citation{The1000GenomesProjectConsortium2015}
\citation{DeGiorgio2014,Siewert2017}
\citation{sanchez2007HLA,Leffler2013,DeGiorgio2014,teixeira2015long,Siewert2017,meyer2017genomic,Bitarello2018}
\citation{Andres2009MBE,andres2010erap2,Bitarello2018}
\citation{andres2010erap2}
\citation{Siewert2017}
\citation{DeGiorgio2014}
\citation{uhlen2015proteinAtlas}
\citation{gtex2017}
\citation{toyoda2009sohlh2oo+sperm,suzuki2012sohlhSperm}
\citation{refseq2015}
\citation{gtex2017}
\citation{naggert1995cpe}
\citation{van1999myom2}
\citation{gtex2017}
\citation{prado2013ape}
\citation{prufer2012bonobo}
\citation{michibata2001pde1a}
\citation{pekcec2018pde1Cog}
\citation{lefievre2002pde1aSpermatozoa}
\citation{sikela1990camk4intro}
\citation{watson2013susd2cancer,harichandan2013susd2sperm}
\citation{The1000GenomesProjectConsortium2015}
\citation{prado2013ape}
\citation{tajima1989,braverman1995sfs,faywu2000,bamshad2003selsigRev}
\citation{DeGiorgio2014,Bitarello2018,Siewert2018}
\citation{asmussen1990frequency}
\citation{bergland2014adaptOsci}
\citation{cockerham1972frequency,asmussen1977density,ginzburg1977equilibrium}
\citation{Siewert2018}
\citation{tajima1983pi}
\citation{Cheng2018}
\citation{DeGiorgio2014}
\citation{Hudson1988,Kaplan1988}
\citation{DeGiorgio2014,Siewert2017,Siewert2018,Bitarello2018,Cheng2018}
\citation{DeGiorgio2014}
\citation{DeGiorgio2014,Cheng2018}
\citation{Kaplan1988}
\citation{wills1991mhcMulti,hedrick2002MHC}
\citation{saitou1997abo,fumagalli2009bloodgroup,segurel2012abo,Leffler2013}
\citation{charlesworth2000SImulti}
\citation{hey1991multi,muirhead2009moran}
\citation{DeGiorgio2014}
\citation{navarro2002,barton2002,tennessen2018buddy}
\citation{tennessen2018buddy}
\citation{barton2002,navarro2002}
\citation{shao2008epista,lehner2011epistaMech,mackay2014epistasis}
\citation{barton2002,navarro2002,tennessen2018buddy}
\citation{The1000GenomesProjectConsortium2015}
\citation{DeGiorgio2014,Siewert2017,Bitarello2018}
\citation{Leffler2013,teixeira2015long,Cheng2018}
\citation{de1990sociosexual,hare2012selfdom,de2017limited,wroblewski2017bonoboMHC,maibach2019reduced}
\citation{uhlen2015proteinAtlas}
\citation{yakut2013stpg2nosperm}
\citation{Wu2019stpg2clinical}
\citation{connolly2017stpg2autism}
\citation{johnson2012stpg2preclamp}
\citation{arthur2018stpg2preclampPosSel}
\citation{arthur2018stpg2preclampPosSel}
\citation{pletikos2014ccdc169neuron}
\citation{barton2002,navarro2002}
\citation{DeGiorgio2014}
\citation{prufer2012bonobo}
\citation{prufer2012bonobo,prado2013ape,deManuel2016}
\citation{de1990sociosexual,kano1992lastape,Wrangham1993panSexEvo}
\citation{kano1992lastape,Wrangham1993panSexEvo}
\citation{heilbronner2008risk,hohmann2009cortisol,wobber2010steroid,deschner2012bonoboPee,surbeck2012testosterone}
\citation{Ball1984hladq}
\citation{takahata1992MHC_transpoly,prufer2012bonobo,teixeira2015long}
\citation{pende1997cd94duo,cantoni1998activate,masilamani2006cd94inhibit}
\citation{cerwenka2016nkCMV}
\citation{cerwenka2016nkCMV}
\citation{bongen2018klrd1flu}
\citation{fang2011cd94}
\citation{khakoo2000cd94Conserved,shum2002cd94conserved}
\citation{maibach2017mhcDiversity,wroblewski2017bonoboMHC}
\citation{maibach2019reduced}
\citation{rajalingam2001shortKIR,walter2014primateNKs,wroblewski2019hominidnk}
\citation{wroblewski2019hominidnk}
\citation{prufer2012bonobo,walter2014primateNKs,maibach2017mhcDiversity,wroblewski2017bonoboMHC,wroblewski2019hominidnk}
\citation{loftus2009gpnmbPigment,yu2016gpnmbmacrophage}
\citation{ripoll2007gpnmb}
\citation{zhou2012gpnmbCancer}
\citation{li2010gpnmbRepair,rose2010gpnmbAngio,hu2013gpnmbBone}
\citation{bachner2002gpnmbIris,maric2013gpnmbMeta}
\citation{levy2000bpi}
\citation{fujimori2019bpifb4enteropathy}
\citation{villa2015bpifb4longevity,spinetti2017bpifb4longevity,villa2018longevity}
\citation{villa2015bpif4Angio,puca2016bbpifb4vascular,spinelli2017bpifb4NO}
\citation{yang2004scn9aPain,cox2006scn9aPain,reimann2010pain}
\citation{koenig2015regScn9a}
\citation{das2016epha5}
\citation{nadjar2015susd2neuro}
\citation{tam2015hpcal1}
\citation{li2010gpnmbRepair}
\citation{bachner2002gpnmbIris}
\citation{Lefievre2002pde1aPKA}
\citation{uhlen2015proteinAtlas}
\citation{yan1994pde1aBrain}
\citation{xu2011pdeCNS,martinez2013pde1aParkinson,pekcec2018pde1Cog,betolngar2019phosphodiesterase}
\citation{kimura2017pde1aGwasHypertension}
\citation{lefievre2002pde1aSpermatozoa,vasta2005pde1aMiceSperm}
\citation{koga2018camk4immune}
\citation{wu2000camk4sperm}
\citation{watson2013susd2cancer}
\citation{nadjar2015susd2neuro}
\citation{harichandan2013susd2sperm}
\citation{Hudson1987,DeGiorgio2014,Siewert2017,Siewert2018,Bitarello2018}
\citation{prado2013ape}
\citation{Haller2018Slim3}
\citation{Nachman2000}
\citation{Payseur2000}
\citation{Kumar2005}
\citation{Scally2012}
\citation{terhorst2017demo}
\citation{prado2013ape}
\citation{terhorst2017demo}
\citation{terhorst2017demo}
\citation{prado2013ape}
\citation{scally2012mutrate}
\citation{Nachman2000}
\citation{Payseur2000}
\citation{takahata1995humanNe}
\citation{terhorst2017demo}
\citation{scally2012mutrate}
\citation{prado2013ape}
\citation{Haller2018Slim3}
\citation{Payseur2000}
\citation{The1000GenomesProjectConsortium2015}
\citation{Kent2002ucsc,haessler2019ucsc}
\citation{Kent2002ucsc,haessler2019ucsc}
\citation{derrien2012crg}
\citation{wigginton2005hwe}
\citation{hapmap2007}
\citation{DeGiorgio2014}
\citation{Kent2002ucsc,haessler2019ucsc}
\citation{quinlan2014bedtools}
\citation{prado2013ape}
\citation{derrien2012crg}
\citation{Payseur2000}
\bibdata{mixture}
\bibcite{andre2001book}{{1}{2001}{{Andr\'{e}s}}{{}}}
\bibcite{Andres2009MBE}{{2}{2009}{{Andr{\'e}s et~al.}}{{Andr{\'e}s, Hubisz, Indap, Torgerson, Degenhardt, Boyko, Gutenkunst, White, Green, Bustamante, Clark, and Nielsen}}}
\bibcite{andres2010erap2}{{3}{2010}{{Andr{\'e}s et~al.}}{{Andr{\'e}s, Dennis, Kretzschmar, Cannons, Lee-Lin, Hurle, Schwartzberg, Williamson, Bustamante, Nielsen, et~al.}}}
\bibcite{arthur2018stpg2preclampPosSel}{{4}{2018}{{Arthur}}{{}}}
\bibcite{asmussen1990frequency}{{5}{1990}{{Asmussen and Basnayake}}{{}}}
\bibcite{asmussen1977density}{{6}{1977}{{Asmussen and Feldman}}{{}}}
\bibcite{bachner2002gpnmbIris}{{7}{2002}{{B{\"a}chner et~al.}}{{B{\"a}chner, Schr{\"o}der, and Gross}}}
\bibcite{Ball1984hladq}{{8}{1984}{{Ball and Stastny}}{{}}}
\bibcite{bamshad2003selsigRev}{{9}{2003}{{Bamshad and Wooding}}{{}}}
\bibcite{barton2002}{{10}{2002}{{Barton and Navarro}}{{}}}
\bibcite{benjamini1995BH}{{11}{1995}{{Benjamini and Hochberg}}{{}}}
\bibcite{bergland2014adaptOsci}{{12}{2014}{{Bergland et~al.}}{{Bergland, Behrman, O'Brien, Schmidt, and Petrov}}}
\bibcite{betolngar2019phosphodiesterase}{{13}{2019}{{Betolngar et~al.}}{{Betolngar, Mota, Fabritius, Nielsen, Hougaard, Christoffersen, Yang, Kehler, Griesbeck, Castro, et~al.}}}
\bibcite{Bitarello2018}{{14}{2018}{{Bitarello et~al.}}{{Bitarello, de~Filippo, Teixeira, Schmidt, Kleinert, Meyer, and Andrés}}}
\bibcite{bonferroni1935}{{15}{1935}{{Bonferroni}}{{}}}
\bibcite{bongen2018klrd1flu}{{16}{2018}{{Bongen et~al.}}{{Bongen, Vallania, Utz, and Khatri}}}
\bibcite{braverman1995sfs}{{17}{1995}{{Braverman et~al.}}{{Braverman, Hudson, Kaplan, Langley, and Stephan}}}
\bibcite{cantoni1998activate}{{18}{1998}{{Cantoni et~al.}}{{Cantoni, Biassoni, Pende, Sivori, Accame, Pareti, Semenzato, Moretta, Moretta, and Bottino}}}
\bibcite{cerwenka2016nkCMV}{{19}{2016}{{Cerwenka and Lanier}}{{}}}
\bibcite{charlesworth2010elements}{{20}{2010}{{Charlesworth and Charlesworth}}{{}}}
\bibcite{Dcharlesworth2006}{{21}{2006}{{Charlesworth}}{{}}}
\bibcite{charlesworth2000SImulti}{{22}{2000}{{Charlesworth et~al.}}{{Charlesworth, Awadalla, Mable, and Schierup}}}
\bibcite{Cheng2018}{{23}{2019}{{Cheng and DeGiorgio}}{{}}}
\bibcite{Cho2006Apis}{{24}{2006}{{Cho et~al.}}{{Cho, Huang, Green, Smith, and Zhang}}}
\bibcite{cockerham1972frequency}{{25}{1972}{{Cockerham et~al.}}{{Cockerham, Burrows, Young, and Prout}}}
\bibcite{connolly2017stpg2autism}{{26}{2017}{{Connolly et~al.}}{{Connolly, Anney, Gallagher, and Heron}}}
\bibcite{cox2006scn9aPain}{{27}{2006}{{Cox et~al.}}{{Cox, Reimann, Nicholas, Thornton, Roberts, Springell, Karbani, Jafri, Mannan, Raashid, et~al.}}}
\bibcite{das2016epha5}{{28}{2016}{{Das et~al.}}{{Das, Yu, Hui, Reuhl, Gale, and Zhou}}}
\bibcite{de2017limited}{{29}{2017}{{de~Groot et~al.}}{{de~Groot, Heijmans, Helsen, Otting, Pereboom, Stevens, and Bontrop}}}
\bibcite{deManuel2016}{{30}{2016}{{de~Manuel et~al.}}{{de~Manuel, Kuhlwilm, Frandsen, Sousa, Desai, Prado-Martinez, Hernandez-Rodriguez, Dupanloup, Lao, Hallast, Schmidt, Heredia-Genestar, Benazzo, Barbujani, Peter, Kuderna, Casals, Angedakin, Arandjelovic, Boesch, K{\"u}hl, Vigilant, Langergraber, Novembre, Gut, Gut, Navarro, Carlsen, Andr{\'e}s, Siegismund, Scally, Excoffier, Tyler-Smith, Castellano, Xue, Hvilsom, and Marques-Bonet}}}
\bibcite{de1990sociosexual}{{31}{1990}{{de~Waal}}{{}}}
\bibcite{DeGiorgio2014}{{32}{2014}{{DeGiorgio et~al.}}{{DeGiorgio, Lohmueller, and Nielsen}}}
\bibcite{derrien2012crg}{{33}{2012}{{Derrien et~al.}}{{Derrien, Estell{\'e}, Sola, Knowles, Raineri, Guig{\'o}, and Ribeca}}}
\bibcite{deschner2012bonoboPee}{{34}{2012}{{Deschner et~al.}}{{Deschner, Fuller, Oelze, Boesch, Hublin, Mundry, Richards, Ortmann, and Hohmann}}}
\bibcite{fang2011cd94}{{35}{2011}{{Fang et~al.}}{{Fang, Orr, Spee, Egebjerg, Lanier, and Sigal}}}
\bibcite{faywu2000}{{36}{2000}{{Fay and Wu}}{{}}}
\bibcite{fujimori2019bpifb4enteropathy}{{37}{2019}{{Fujimori et~al.}}{{Fujimori, Fukunaga, Takahashi, Mushiroda, Kubo, Hanada, Hayashida, Sakurai, Iwakiri, and Sakamoto}}}
\bibcite{fumagalli2009bloodgroup}{{38}{2009}{{Fumagalli et~al.}}{{Fumagalli, Cagliani, Pozzoli, Riva, Comi, Menozzi, Bresolin, and Sironi}}}
\bibcite{Gao2015}{{39}{2015}{{Gao et~al.}}{{Gao, Przeworski, and Sella}}}
\bibcite{ginzburg1977equilibrium}{{40}{1977}{{Ginzburg}}{{}}}
\bibcite{gravel2011demo}{{41}{2011}{{Gravel et~al.}}{{Gravel, Henn, Gutenkunst, Indap, Marth, Clark, Yu, Gibbs, Bustamante, Project, et~al.}}}
\bibcite{gtex2017}{{42}{2017}{{GTEx Consortium}}{{}}}
\bibcite{guirao2017sexAntag}{{43}{2017}{{Guirao-Rico et~al.}}{{Guirao-Rico, S{\'a}nchez-Gracia, and Charlesworth}}}
\bibcite{haessler2019ucsc}{{44}{2018}{{Haeussler et~al.}}{{Haeussler, Zweig, Tyner, Speir, Rosenbloom, Raney, Lee, Lee, Hinrichs, Gonzalez, Gibson, Diekhans, Clawson, Casper, Barber, Haussler, Kuhn, and Kent}}}
\bibcite{Haller2018Slim3}{{45}{2019}{{Haller and Messer}}{{}}}
\bibcite{hare2012selfdom}{{46}{2012}{{Hare et~al.}}{{Hare, Wobber, and Wrangham}}}
\bibcite{harichandan2013susd2sperm}{{47}{2013}{{Harichandan et~al.}}{{Harichandan, Sivasubramaniyan, Hennenlotter, Schwentner, Stenzl, and B{\"u}hring}}}
\bibcite{hedrick2002MHC}{{48}{2002}{{Hedrick}}{{}}}
\bibcite{heilbronner2008risk}{{49}{2008}{{Heilbronner et~al.}}{{Heilbronner, Rosati, Stevens, Hare, and Hauser}}}
\bibcite{hey1991multi}{{50}{1991}{{Hey}}{{}}}
\bibcite{hohmann2009cortisol}{{51}{2009}{{Hohmann et~al.}}{{Hohmann, Mundry, and Deschner}}}
\bibcite{hu2013gpnmbBone}{{52}{2013}{{Hu et~al.}}{{Hu, Zhang, Xu, Chen, and Xie}}}
\bibcite{Hudson1988}{{53}{1988}{{Hudson and Kaplan}}{{}}}
\bibcite{Hudson1987}{{54}{1987}{{Hudson et~al.}}{{Hudson, Kreitman, and Aguad{\'{e}}}}}
\bibcite{hunter2015tsel}{{55}{2015}{{Hunter-Zinck and Clark}}{{}}}
\bibcite{hapmap2007}{{56}{2007}{{International HapMap Consortium}}{{}}}
\bibcite{johnson2012stpg2preclamp}{{57}{2012}{{Johnson et~al.}}{{Johnson, Brennecke, East, G{\"o}ring, Kent~Jr, Dyer, Said, Roten, Iversen, Abraham, et~al.}}}
\bibcite{kano1992lastape}{{58}{1992}{{Kano}}{{}}}
\bibcite{Kaplan1988}{{59}{1988}{{Kaplan et~al.}}{{Kaplan, Darden, and Hudson}}}
\bibcite{Kent2002ucsc}{{60}{2002}{{Kent et~al.}}{{Kent, Sugnet, Furey, Roskin, Pringle, Zahler, and Haussler}}}
\bibcite{khakoo2000cd94Conserved}{{61}{2000}{{Khakoo et~al.}}{{Khakoo, Rajalingam, Shum, Weidenbach, Flodin, Muir, Canavez, Cooper, Valiante, Lanier, et~al.}}}
\bibcite{kimura2017pde1aGwasHypertension}{{62}{2017}{{Kimura et~al.}}{{Kimura, Tamura, Guignabert, Takei, Kosaki, Tanabe, Tatsumi, Saji, Satoh, Kataoka, et~al.}}}
\bibcite{koenig2015regScn9a}{{63}{2015}{{Koenig et~al.}}{{Koenig, Werdehausen, Linley, Habib, Vernon, Lolignier, Eijkelkamp, Zhao, Okorokov, Woods, et~al.}}}
\bibcite{koga2018camk4immune}{{64}{2018}{{Koga and Kawakami}}{{}}}
\bibcite{Kumar2005}{{65}{2005}{{Kumar et~al.}}{{Kumar, Filipski, Swarna, Walker, and Hedges}}}
\bibcite{Leffler2013}{{66}{2013}{{Leffler et~al.}}{{Leffler, Gao, Pfeifer, S{\'e}gurel, Auton, Venn, Bowden, Bontrop, Wall, Sella, Donnelly, McVean, and Przeworski}}}
\bibcite{lefievre2002pde1aSpermatozoa}{{67}{2002}{{Lefi{\`e}vre et~al.}}{{Lefi{\`e}vre, de~Lamirande, and Gagnon}}}
\bibcite{Lefievre2002pde1aPKA}{{68}{2002}{{Lefi\`{e}vre et~al.}}{{Lefi\`{e}vre, Jha, de~Lamirande, Visconti, and Gagnon}}}
\bibcite{lehner2011epistaMech}{{69}{2011}{{Lehner}}{{}}}
\bibcite{levy2000bpi}{{70}{2000}{{Levy}}{{}}}
\bibcite{li2010gpnmbRepair}{{71}{2010}{{Li et~al.}}{{Li, Castano, Hudson, Nowlin, Lin, Bonventre, Swanson, and Duffield}}}
\bibcite{loftus2009gpnmbPigment}{{72}{2009}{{Loftus et~al.}}{{Loftus, Antonellis, Matera, Renaud, Baxter, Reid, Wolfsberg, Chen, Wang, Program, et~al.}}}
\bibcite{loh2013}{{73}{2013}{{Loh et~al.}}{{Loh, Lipson, Patterson, Moorjani, Pickrell, Reich, and Berger}}}
\bibcite{Lohmueller2009}{{74}{2009}{{Lohmueller et~al.}}{{Lohmueller, Bustamante, and Clark}}}
\bibcite{lonn2017balneurogenic}{{75}{2017}{{Lonn et~al.}}{{Lonn, Koskela, Mappes, Mokkonen, Sims, and Watts}}}
\bibcite{mackay2014epistasis}{{76}{2014}{{Mackay}}{{}}}
\bibcite{maibach2019reduced}{{77}{2019}{{Maibach and Vigilant}}{{}}}
\bibcite{maibach2017mhcDiversity}{{78}{2017}{{Maibach et~al.}}{{Maibach, Hans, Hvilsom, Marques-Bonet, and Vigilant}}}
\bibcite{maric2013gpnmbMeta}{{79}{2013}{{Maric et~al.}}{{Maric, Rose, Annis, and Siegel}}}
\bibcite{martinez2013pde1aParkinson}{{80}{2013}{{Martinez and Gil}}{{}}}
\bibcite{masilamani2006cd94inhibit}{{81}{2006}{{Masilamani et~al.}}{{Masilamani, Nguyen, Kabat, Borrego, and Coligan}}}
\bibcite{meyer2017genomic}{{82}{2017}{{Meyer et~al.}}{{Meyer, Aguiar, Bitarello, Brandt, and Nunes}}}
\bibcite{michibata2001pde1a}{{83}{2001}{{Michibata et~al.}}{{Michibata, Yanaka, Kanoh, Okumura, and Omori}}}
\bibcite{Mitchell2007}{{84}{2007}{{Mitchell-Olds et~al.}}{{Mitchell-Olds, Willis, and Goldstein}}}
\bibcite{moorjani2011rolloff}{{85}{2011}{{Moorjani et~al.}}{{Moorjani, Patterson, Hirschhorn, Keinan, Hao, Atzmon, Burns, Ostrer, Price, and Reich}}}
\bibcite{muirhead2009moran}{{86}{2009}{{Muirhead and Wakeley}}{{}}}
\bibcite{Nachman2000}{{87}{2000}{{Nachman and Crowell}}{{}}}
\bibcite{nadjar2015susd2neuro}{{88}{2015}{{Nadjar et~al.}}{{Nadjar, Triller, Bessereau, and Dumoulin}}}
\bibcite{naggert1995cpe}{{89}{1995}{{Naggert et~al.}}{{Naggert, Fricker, Varlamov, Nishina, Rouille, Steiner, Carroll, Paigen, and Leiter}}}
\bibcite{navarro2002}{{90}{2002}{{Navarro and Barton}}{{}}}
\bibcite{nielsen2005sweepfinder}{{91}{2005}{{Nielsen et~al.}}{{Nielsen, Williamson, Kim, Hubisz, Clark, and Bustamante}}}
\bibcite{refseq2015}{{92}{2015}{{O'Leary et~al.}}{{O'Leary, Wright, Brister, Ciufo, Haddad, McVeigh, Rajput, Robbertse, Smith-White, Ako-Adjei, et~al.}}}
\bibcite{review11CLR}{{93}{2011}{{Pace et~al.}}{{Pace, Salvan, and Sartori}}}
\bibcite{Payseur2000}{{94}{2000}{{Payseur and Nachman}}{{}}}
\bibcite{pekcec2018pde1Cog}{{95}{2018}{{Pekcec et~al.}}{{Pekcec, Sch{\"u}lert, Stierstorfer, Deiana, Dorner-Ciossek, and Rosenbrock}}}
\bibcite{pende1997cd94duo}{{96}{1997}{{Pende et~al.}}{{Pende, Sivori, Accame, Pareti, Falco, Geraghty, Le~Bouteiller, Moretta, and Moretta}}}
\bibcite{pletikos2014ccdc169neuron}{{97}{2014}{{Pletikos et~al.}}{{Pletikos, Sousa, Sedmak, Meyer, Zhu, Cheng, Li, Kawasawa, and {\v {S}}estan}}}
\bibcite{prado2013ape}{{98}{2013}{{Prado-Martinez et~al.}}{{Prado-Martinez, Sudmant, Kidd, Li, Kelley, Lorente-Galdos, Veeramah, Woerner, O’Connor, Santpere, et~al.}}}
\bibcite{prufer2012bonobo}{{99}{2012}{{Pr{\"u}fer et~al.}}{{Pr{\"u}fer, Munch, Hellmann, Akagi, Miller, Walenz, Koren, Sutton, Kodira, Winer, Knight, Mullikin, Meader, Ponting, Lunter, Higashino, Hobolth, Dutheil, Karakoç, Alkan, Sajjadian, Catacchio, Ventura, Marques-Bonet, Eichler, André, Atencia, Mugisha, Junhold, Patterson, Siebauer, Good, Fischer, Ptak, Lachmann, Symer, Mailund, Schierup, Andrés, Kelso, and Pääbo}}}
\bibcite{puca2016bbpifb4vascular}{{100}{2016}{{Puca et~al.}}{{Puca, Spinetti, Vono, Vecchione, and Madeddu}}}
\bibcite{quinlan2014bedtools}{{101}{2014}{{Quinlan}}{{}}}
\bibcite{rajalingam2001shortKIR}{{102}{2001}{{Rajalingam et~al.}}{{Rajalingam, Hong, Adams, Shum, Guethlein, and Parham}}}
\bibcite{reimann2010pain}{{103}{2010}{{Reimann et~al.}}{{Reimann, Cox, Belfer, Diatchenko, Zaykin, McHale, Drenth, Dai, Wheeler, Sanders, et~al.}}}
\bibcite{ripoll2007gpnmb}{{104}{2007}{{Ripoll et~al.}}{{Ripoll, Irvine, Ravasi, Sweet, and Hume}}}
\bibcite{rose2010gpnmbAngio}{{105}{2010}{{Rose et~al.}}{{Rose, Annis, Dong, Pepin, Hallett, Park, and Siegel}}}
\bibcite{saitou1997abo}{{106}{1997}{{Saitou and Yamamoto}}{{}}}
\bibcite{sanchez2007HLA}{{107}{2007}{{Sanchez-Mazas}}{{}}}
\bibcite{scally2012mutrate}{{108}{2012}{{Scally and Durbin}}{{}}}
\bibcite{Scally2012}{{109}{2012}{{Scally et~al.}}{{Scally, Dutheil, Hillier, Jordan, Goodhead, Herrero, Hobolth, Lappalainen, Mailund, Marques-Bonet, McCarthy, Montgomery, Schwalie, Tang, Ward, Xue, Yngvadottir, Alkan, Andersen, Ayub, Ball, Beal, Bradley, Chen, Clee, Fitzgerald, Graves, Gu, Heath, Heger, Karakoc, Kolb-Kokocinski, Laird, Lunter, Meader, Mort, Mullikin, Munch, O'Connor, Phillips, Prado-Martinez, Rogers, Sajjadian, Schmidt, Shaw, Simpson, Stenson, Turner, Vigilant, Vilella, Whitener, Zhu, Cooper, de~Jong, Dermitzakis, Eichler, Flicek, Goldman, Mundy, Ning, Odom, Ponting, Quail, Ryder, Searle, Warren, Wilson, Schierup, Rogers, Tyler-Smith, and Durbin}}}
\bibcite{segurel2012abo}{{110}{2012}{{S{\'e}gurel et~al.}}{{S{\'e}gurel, Thompson, Flutre, Lovstad, Venkat, Margulis, Moyse, Ross, Gamble, Sella, et~al.}}}
\bibcite{shao2008epista}{{111}{2008}{{Shao et~al.}}{{Shao, Burrage, Sinasac, Hill, Ernest, O'Brien, Courtland, Jepsen, Kirby, Kulbokas, et~al.}}}
\bibcite{sheehan2016deepLearn}{{112}{2016}{{Sheehan and Song}}{{}}}
\bibcite{shum2002cd94conserved}{{113}{2002}{{Shum et~al.}}{{Shum, Flodin, Muir, Rajalingam, Khakoo, Cleland, Guethlein, Uhrberg, and Parham}}}
\bibcite{Siewert2017}{{114}{2017}{{Siewert and Voight}}{{}}}
\bibcite{Siewert2018}{{115}{2020}{{Siewert and Voight}}{{}}}
\bibcite{sikela1990camk4intro}{{116}{1990}{{Sikela et~al.}}{{Sikela, Adamson, Wilson-Shaw, and Kozak}}}
\bibcite{simes1986}{{117}{1986}{{Simes}}{{}}}
\bibcite{smukowski2011recMapVar}{{118}{2011}{{Smukowski and Noor}}{{}}}
\bibcite{song2012sfs}{{119}{2012}{{Song and Steinr{\"u}cken}}{{}}}
\bibcite{spinelli2017bpifb4NO}{{120}{2017}{{Spinelli et~al.}}{{Spinelli, Carrizzo, Ferrario, Villa, Damato, Ambrosio, Madonna, Frati, Fucile, Sciaccaluga, et~al.}}}
\bibcite{spinetti2017bpifb4longevity}{{121}{2017}{{Spinetti et~al.}}{{Spinetti, Sangalli, Specchia, Villa, Spinelli, Pipolo, Carrizzo, Greco, Voellenkle, Vecchione, et~al.}}}
\bibcite{surbeck2012testosterone}{{122}{2012}{{Surbeck et~al.}}{{Surbeck, Deschner, Schubert, Weltring, and Hohmann}}}
\bibcite{suzuki2012sohlhSperm}{{123}{2012}{{Suzuki et~al.}}{{Suzuki, Ahn, Chu, Bowden, Gassei, Orwig, and Rajkovic}}}
\bibcite{sweeney2017convBalOpioidR}{{124}{2017}{{Sweeney et~al.}}{{Sweeney, Rando, Panas, Miller, Platt, and Vallender}}}
\bibcite{tajima1983pi}{{125}{1983}{{Tajima}}{{}}}
\bibcite{tajima1989}{{126}{1989}{{Tajima}}{{}}}
\bibcite{takahata1992MHC_transpoly}{{127}{1992}{{Takahata et~al.}}{{Takahata, Satta, and Klein}}}
\bibcite{takahata1995humanNe}{{128}{1995}{{Takahata et~al.}}{{Takahata, Satta, and Klein}}}
\bibcite{tam2015hpcal1}{{129}{2015}{{Tam}}{{}}}
\bibcite{teixeira2015long}{{130}{2015}{{Teixeira et~al.}}{{Teixeira, de~Filippo, Weihmann, Meneu, Racimo, Dannemann, Nickel, Fischer, Halbwax, Andre, et~al.}}}
\bibcite{tennessen2018buddy}{{131}{2018}{{Tennessen}}{{}}}
\bibcite{terhorst2017demo}{{132}{2017}{{Terhorst et~al.}}{{Terhorst, Kamm, and Song}}}
\bibcite{The1000GenomesProjectConsortium2015}{{133}{2015}{{The 1000 Genomes Project Consortium}}{{}}}
\bibcite{toyoda2009sohlh2oo+sperm}{{134}{2009}{{Toyoda et~al.}}{{Toyoda, Miyazaki, Miyazaki, Yoshimura, Yamamoto, Tashiro, Yamato, and Miyazaki}}}
\bibcite{ubeda2004meiodrive}{{135}{2004}{{Ubeda and Haig}}{{}}}
\bibcite{uhlen2015proteinAtlas}{{136}{2015}{{Uhl{\'e}n et~al.}}{{Uhl{\'e}n, Fagerberg, Hallstr{\"o}m, Lindskog, Oksvold, Mardinoglu, Sivertsson, Kampf, Sj{\"o}stedt, Asplund, et~al.}}}
\bibcite{van1999myom2}{{137}{1999}{{van~der Ven et~al.}}{{van~der Ven, Speel, Albrechts, Ramaekers, Hopman, and F{\"u}rst}}}
\bibcite{review11CL}{{138}{2011}{{Varin et~al.}}{{Varin, Reid, and Firth}}}
\bibcite{vasta2005pde1aMiceSperm}{{139}{2005}{{Vasta et~al.}}{{Vasta, Sonnenburg, Yan, Soderling, Shimizu-Albergine, and Beavo}}}
\bibcite{villa2015bpif4Angio}{{140}{2015{a}}{{Villa et~al.}}{{Villa, Carrizzo, Spinelli, Ferrario, Malovini, Maciag, Damato, Auricchio, Spinetti, Sangalli, et~al.}}}
\bibcite{villa2015bpifb4longevity}{{141}{2015{b}}{{Villa et~al.}}{{Villa, Malovini, Carrizzo, Spinelli, Ferrario, Maciag, Madonna, Bellazzi, Milanesi, Vecchione, et~al.}}}
\bibcite{villa2018longevity}{{142}{2018}{{Villa et~al.}}{{Villa, Ciaglia, Maciag, Montella, Ferrario, Cattaneo, and Puca}}}
\bibcite{walter2014primateNKs}{{143}{2014}{{Walter}}{{}}}
\bibcite{watson2013susd2cancer}{{144}{2013}{{Watson et~al.}}{{Watson, Evans, and Egland}}}
\bibcite{wigginton2005hwe}{{145}{2005}{{Wigginton et~al.}}{{Wigginton, Cutler, and Abecasis}}}
\bibcite{wills1991mhcMulti}{{146}{1991}{{Wills}}{{}}}
\bibcite{wobber2010steroid}{{147}{2010}{{Wobber et~al.}}{{Wobber, Hare, Maboto, Lipson, Wrangham, and Ellison}}}
\bibcite{Wrangham1993panSexEvo}{{148}{1993}{{Wrangham}}{{}}}
\bibcite{wroblewski2017bonoboMHC}{{149}{2017}{{Wroblewski et~al.}}{{Wroblewski, Guethlein, Norman, Li, Shaw, Han, Ndjango, Ahuka-Mundeke, Georgiev, Peeters, et~al.}}}
\bibcite{wroblewski2019hominidnk}{{150}{2019}{{Wroblewski et~al.}}{{Wroblewski, Parham, and Guethlein}}}
\bibcite{Wu2019stpg2clinical}{{151}{2019}{{Wu et~al.}}{{Wu, Chen, Chen, Wang, Xu, Peng, Hao, He, Huang, and Dai}}}
\bibcite{wu2000camk4sperm}{{152}{2000}{{Wu et~al.}}{{Wu, Ribar, Cummings, Burton, McKnight, and Means}}}
\bibcite{xu2011pdeCNS}{{153}{2011}{{Xu et~al.}}{{Xu, Zhang, and O’Donnell}}}
\bibcite{yakut2013stpg2nosperm}{{154}{2013}{{Yakut et~al.}}{{Yakut, Cetin, Clark, Usta, Berker, and Luleci}}}
\bibcite{yan1994pde1aBrain}{{155}{1994}{{Yan et~al.}}{{Yan, Bentley, Sonnenburg, and Beavo}}}
\bibcite{yang2004scn9aPain}{{156}{2004}{{Yang et~al.}}{{Yang, Wang, Li, Xu, Li, Ma, Fan, Bu, Liu, Fan, et~al.}}}
\bibcite{ye2018erap2}{{157}{2018}{{Ye et~al.}}{{Ye, Chen, Villani, Gate, Subramaniam, Bhangale, Lee, Raj, Raychowdhury, Li, et~al.}}}
\bibcite{yu2016gpnmbmacrophage}{{158}{2016}{{Yu et~al.}}{{Yu, Sondag, Malcuit, Kim, and Safadi}}}
\bibcite{zhou2012gpnmbCancer}{{159}{2012}{{Zhou et~al.}}{{Zhou, Liu, Li, Peng, Liu, and Li}}}
\@writefile{lof}{\contentsline {figure}{\numberline {1}{\ignorespaces Schematic of the mixture model underlying the $B$ statistics. (A) The model for the alternative hypothesis is a mixture of the distribution of allele frequencies under balancing selection at proportion $\alpha _A(d)$, modeled by a binomial distribution, and the distribution under neutrality at proportion $1-\alpha _A(d)$, modeled by the genome-wide site frequency spectrum. Here, $\alpha _A(d)$ decays as a function of recombination distance $d$, and so sites close to (\textit  {i.e}, small $d$) the putative selected site will be modeled mostly by the distribution expected under balancing selection, whereas sites far from (\textit  {i.e.}, large $d$) the selected site will be modeled mostly by the distribution expected under neutrality. (B) Distributions of allele frequencies at neutral sites (black dots) under the mixture model at varying distances $d$ from the putative selected site (yellow star). (C) Distributions of allele frequencies from the center 10 kb (0.01 centiMorgan) of the simulated sequences when balancing selection maintains the equilibrium frequency of $x=0.2$, 0.3, 0.4, or 0.5.\relax }}{36}}
\providecommand*\caption@xref[2]{\@setref\relax\@undefined{#1}}
\newlabel{fig.schematic}{{1}{36}}
\@writefile{lof}{\contentsline {figure}{\numberline {2}{\ignorespaces Partial area under the curve (AUC) conditioned on false positive rates (FPRs) less than or equal to 5\% (defined such that the maximal value is 1) as a function of window size measured in kilobases (kb) for $B$ statistics (varying shades of blue), $\beta $ statistics (dotted line with varying shades of blue), $T_2$ (orange), $T_1$ (green), HKA (purple), and NCD\textsubscript  {2}(0.5) (pink), under a scenario in which a mutation undergoing ancient balancing selection (selective coefficient $s=0.01$ and dominance coefficient $h=20$) arose 15 million years ago (assuming a generation time of 20 years). Statistics that consider the same input type share the same point shape. The dark red dashed line marks the level of partial AUC expected at the $y$=$x$ line, or the baseline of randomly choosing between balancing selection and neutrality. (B) The amount of partial AUC lost, and (C) the proportion of the AUC loss as compared with the optimal value for each statistic when the window size increased from the optimum to 25 kb (\textit  {e.g.}, largest evaluated).\relax }}{37}}
\newlabel{fig.winSize01}{{2}{37}}
\@writefile{lof}{\contentsline {figure}{\numberline {3}{\ignorespaces Ability to detect balancing selection for different heterozygote advantage scenarios. (A) Demographic model relating the ingroup (P) and outgroup (O2) populations, with one sample from O2 used as the outgroup sequence. (B-F) Powers at a 1\% false positive rate (FPR) for each statistic as a function of age of the allele undergoing balancing selection for different selection ($s$) and dominance ($h$) coefficients. The scenarios considered are (B) $s=0.01$ with $h=20$, (C) $s=0.001$ with $h=20$, (D) $s=0.01$ with $h=3$, (E) $s=0.01$ with $h=1.75$, and (F) $s=0.01$ with $h=1.33$. Note that the equilibrium frequencies for panels D, E, and F are 0.4, 0.3, and 0.2, respectively.\relax }}{38}}
\newlabel{fig.time}{{3}{38}}
\@writefile{lof}{\contentsline {figure}{\numberline {4}{\ignorespaces Manhattan plot displaying $B_2$ scores across the 22 human autosomes for which the bonobo genomic data were mapped, with the candidates scoring in the top 0.05 percent annotated. RNA genes are annotated with smaller fonts. Horizontal dotted lines represent cutoff scores for the top 0.1, 0.05, and 0.01 percent across the genome. Peaks higher than 0.05 percent cutoff but without annotations do not have neighboring protein-coding regions within a 250 kb radius.\relax }}{39}}
\newlabel{fig.Manhattan}{{4}{39}}
\@writefile{lof}{\contentsline {figure}{\numberline {5}{\ignorespaces Evidence for balancing selection on \textit  {MHC-DQ} and \textit  {MHC-DP} genes in bonobos. Note that the plotted gene names are based on the annotations of human hg38 reference genome. (A) $B_2$ scores across the genomic region on chromosome 6 surrounding the \textit  {MHC-DQ} and \textit  {MHC-DP} genes. The gray bars directly under the $B_2$ scores represent the masked regions, as well as the features in these regions. The darker the shade, the greater number of types of repetitive sequences (\textit  {e.g.}, RepeatMasker mask, segmental duplication, simple repeats, or interrupted repeats) overlapping the region. Vertical gray bars below display the estimated equilibrium minor allele frequency $\setbox \z@ \hbox {\frozen@everymath \@emptytoks \mathsurround \z@ $\textstyle x$}\mathaccent "0362{x}$ for each maximum likelihood ratio $B_2$, and the black line traces the value for the respective inferred footprint size $\qopname  \relax o{log}_{10}(\setbox \z@ \hbox {\frozen@everymath \@emptytoks \mathsurround \z@ $\textstyle A$}\mathaccent "0362{A})$. (B) Proportion of informative sites that are polymorphic in the 800 kb region centered on the peak compared with the whole-genome average. (C) Minor allele frequency distribution in the 500 kb region centered on the peak compared with the whole-genome average.\relax }}{40}}
\newlabel{fig.MHC}{{5}{40}}
\@writefile{toc}{\contentsline {section}{\numberline {1}Mixture models for multi-allelic balancing selection}{1}}
\newlabel{multiBS}{{1}{1}}
\@writefile{toc}{\contentsline {subsection}{\numberline {1.1}Balancing selection with $m$ alleles}{1}}
\@writefile{toc}{\contentsline {subsubsection}{\numberline {1.1.1}Probability distributions for allele frequencies of bi-allelic neutral sites linked to an $m$-allelic balanced locus}{1}}
\newlabel{eq.hxk}{{1}{1}}
\@writefile{toc}{\contentsline {subsubsection}{\numberline {1.1.2}Composite likelihood ratios based on the mixture models}{2}}
\@writefile{toc}{\contentsline {subsection}{\numberline {1.2}Probability distributions for balancing selection with $m=2$ alleles}{3}}
\@writefile{toc}{\contentsline {section}{\numberline {2}Matching the number of sites in a genomic region with fixed length}{4}}
\newlabel{matchwin}{{2}{4}}
\@writefile{toc}{\contentsline {subsection}{\numberline {2.1}Constant-size demographic history relating three species with a uniform mutation rate}{4}}
\@writefile{toc}{\contentsline {subsection}{\numberline {2.2}Demographic history relating two species with realistic parameters}{5}}
\@writefile{toc}{\contentsline {subsection}{\numberline {2.3}Demographic history relating two species with species-specific mutation rates}{5}}
\@writefile{lof}{\contentsline {figure}{\numberline {S1}{\ignorespaces Schematic for the three-species demographic history considered in our simulation study. Divergence times of the closer (O1) and more distant (O2) outgroup are labeled in terms of the numbers of generations, and the population size across the entire phylogeny is $N=10^4$ diploid individuals. In scenarios with balancing selection, the mutation under selection is only introduced in the lineage ancestral to population P, indicated in darker gray shading.\relax }}{6}}
\newlabel{fig.tree}{{S1}{6}}
\@writefile{lof}{\contentsline {figure}{\numberline {S2}{\ignorespaces Partial area under the curve (AUC) conditioned on false positive rates (FPRs) less than or equal to 5\% (defined such that the maximal value is one) as a function of window size measured in kilobases (kb) for (A) $B_2$, $T_2$, and $\beta ^{(2)}$, all of which consider both substitution calls and polarized allele frequencies; (B) $B_\text  {2,MAF}$ and NCD(0.5) statistics, both using substitution calls and minor allele frequency; (C) $B_0$, $\beta $, $B_\text  {0,MAF}$, and $\beta ^*$, which only consider allele frequencies of polymorphic sites, with the former two (marked with crosses) using derived allele frequencies, and the latter two (marked with dots) using minor allele frequencies; (D) $B_1$, $T_1$, and HKA, all using polymorphism and substitution calls only.\relax }}{7}}
\newlabel{fig.winSize.split}{{S2}{7}}
\@writefile{lof}{\contentsline {figure}{\numberline {S3}{\ignorespaces Effect of truncating the calculation of $B$ statistics, illustrated by the difference in true positive rate for each $B$ statistic as a function of false positive rate, where the difference in true positive rate for a $B$ statistic is computed as the true positive rate when using all available informative sites on a simulated sequence minus the true positive rate when using only sites in which $\alpha _A(d) \geq 10^{-8}$.\relax }}{8}}
\newlabel{fig.allv1e-8}{{S3}{8}}
\@writefile{lof}{\contentsline {figure}{\numberline {S4}{\ignorespaces Ability to detect balancing selection for different heterozygote advantage scenarios occurring within 250,000 generations ago. (A) Demographic model relating the ingroup (P) and outgroup (O2) populations, with one sample from O2 used as the outgroup sequence. (B-F) Powers at a 1\% false positive rate (FPR) for each statistic as a function of age of the allele undergoing balancing selection for different selection ($s$) and dominance ($h$) coefficients. The scenarios considered are (B) $s=0.01$ with $h=20$, (C) $s=0.001$ with $h=20$, (D) $s=0.01$ with $h=3$, (E) $s=0.01$ with $h=1.75$, and (F) $s=0.01$ with $h=1.33$. Note that the equilibrium frequencies for panels D, E, and F are 0.4, 0.3, and 0.2, respectively. \relax }}{9}}
\newlabel{fig.time1-5}{{S4}{9}}
\@writefile{lof}{\contentsline {figure}{\numberline {S5}{\ignorespaces Performance of all statistics on neutral sequences with an uneven recombination map, with the recombination rate fluctuating from 10-fold higher to 10-fold lower than the uniform recombination rate $r$ between neighboring one kb windows. (A) Proportions of false signal as a function of false positive rate. (B) Area under the curve for all statistics. Bars for all $B$ statistics are bordered by black lines, and all $\beta $ statistics are filled in gray. The false positive rate was based on neutral simulations with the original recombination rate $r=10^{-8}$ per site per generation, and the proportion of false signals was based on neutral simulations with recombination rate fluctuating between $r/10$ and $10r$. We define a false signal as a simulated replicate that has a higher score than the score associated with a given false positive rate cutoff.\relax }}{10}}
\newlabel{fig.10rec}{{S5}{10}}
\@writefile{lof}{\contentsline {figure}{\numberline {S6}{\ignorespaces Split view for performance of three groups of analogous statistics on neutral sequences with an uneven recombination map, with the recombination rate fluctuating from 10-fold higher to 10-fold lower than the uniform recombination rate $r$ between neighboring one kb windows. (A-C) Proportions of false signals as a function of false positive rate for (A) statistics that use both substitutions and allele frequencies, namely $B_2$, $T_2$, $B_\text  {2,MAF}$, $\beta ^\text  {(2)}$, and NCD, (B) statistics that only use substitution and polymorphism calls, \textit  {i.e.}, $B_1$, $T_1$, and HKA, and (C) statistics that only use allele frequencies, which are $B_0$, $\beta $, $B_\text  {0,MAF}$, and $\beta ^*$. (D) Area under the curve for all statistics. Bars for all $B$ statistics are bordered by black lines, and all $\beta $ statistics are filled in gray. In all panels, the false positive rate was based on neutral simulations with the original recombination rate $r=10^{-8}$ per site per generation, and the proportion of false signals was based on neutral simulations with recombination rate fluctuating between $r/10$ and $10r$. We define a false signal as a simulated replicate that has a higher score than the score associated with a given false positive rate cutoff.\relax }}{11}}
\newlabel{fig.10rec.split}{{S6}{11}}
\@writefile{lof}{\contentsline {figure}{\numberline {S7}{\ignorespaces Robustness of each statistic to neutral sequences evolving under an uneven recombination map, with the recombination rate fluctuating from 100-fold higher to 100-fold lower than the uniform recombination rate $r$ between neighboring one kb windows. (A) Proportions of false signal as a function of false positive rate. (B) Area under the curve for all statistics. Bars for all $B$ statistics are bordered by black lines, and all $\beta $ statistics are filled in gray. The false positive rate was based on neutral simulations with the original recombination rate $r=10^{-8}$ per site per generation, and the proportion of false signals was based on neutral simulations with recombination rate fluctuating between $r/100$ and $100r$. We define a false signal as a simulated replicate that has a higher score than the score associated with a given false positive rate cutoff.\relax }}{12}}
\newlabel{fig.100rec}{{S7}{12}}
\@writefile{lof}{\contentsline {figure}{\numberline {S8}{\ignorespaces Split view for performance of three groups of analogous statistics on neutral sequences with an uneven recombination map, with the recombination rate fluctuating from 100-fold higher to 100-fold lower than the uniform recombination rate $r$ between neighboring one kb windows. (A-C) Proportions of false signals as a function of false positive rate for (A) statistics that use both substitutions and allele frequencies, namely $B_2$, $T_2$, $B_\text  {2,MAF}$, $\beta ^\text  {(2)}$, and NCD, (B) statistics that only use substitution and polymorphism calls, \textit  {i.e.}, $B_1$, $T_1$, and HKA, and (C) statistics that only use allele frequencies, which are $B_0$, $\beta $, $B_\text  {0,MAF}$, and $\beta ^*$. (D) Area under the curve for all statistics. Bars for all $B$ statistics are bordered by black lines, and all $\beta $ statistics are filled in gray. In all panels, the false positive rate was based on neutral simulations with the original recombination rate $r=10^{-8}$ per site per generation, and the proportion of false signals was based on neutral simulations with recombination rate fluctuating between $r/100$ and $100r$. We define a false signal as a simulated replicate that has a higher score than the score associated with a given false positive rate cutoff.\relax }}{13}}
\newlabel{fig.100rec.split}{{S8}{13}}
\@writefile{lof}{\contentsline {figure}{\numberline {S9}{\ignorespaces Robustness of each statistic evaluated when the mutation rate is elevated five-fold in a central 10 kb genomic region. (A) Proportions of false signals as a function of false positive rate (FPR). (B) Area under the curve for all statistics. Bars for all $B$ statistics are bordered by black lines, and all $\beta $ statistics are filled in gray. The false positive rate was based on neutral simulations with the original mutation rate $\mu =2.5\times 10^{-8}$ per site per generation, and the proportion of false signals was based on neutral simulations with the elevated mutation rate of $5\mu $ in a central 10 kb region. We define a false signal as a simulated replicate that has a higher score than the score associated with a given false positive rate cutoff.\relax }}{14}}
\newlabel{fig.localMut}{{S9}{14}}
\@writefile{lof}{\contentsline {figure}{\numberline {S10}{\ignorespaces Split view for performance of three groups of analogous statistics on neutral sequences with the mutation rate on the center 10 kb region elevated five-fold. (A-C) Proportions of false signals as a function of false positive rate for (A) statistics that use both substitutions and allele frequencies, namely $B_2$, $T_2$, $B_\text  {2,MAF}$, $\beta ^\text  {(2)}$, and NCD, (B) statistics that only use substitution and polymorphism calls, \textit  {i.e.}, $B_1$, $T_1$, and HKA, and (C) statistics that only use allele frequencies, which are $B_0$, $\beta $, $B_\text  {0,MAF}$, and $\beta ^*$. (D) Area under the curve for all statistics. Bars for all $B$ statistics are bordered by black lines, and all $\beta $ statistics are filled in gray. In all panels, the false positive rate was based on neutral simulations with the original mutation rate $\mu =2.5\times 10^{-8}$ per site per generation, and the proportion of false signals was based on neutral simulations with the elevated mutation rate of $5\mu $ in a central 10 kb region. We define a false signal as a simulated replicate that has a higher score than the score associated with a given false positive rate cutoff.\relax }}{15}}
\newlabel{fig.localMut.split}{{S10}{15}}
\@writefile{lof}{\contentsline {figure}{\numberline {S11}{\ignorespaces Propensity of each statistic to misidentify sequences with an elevated mutation rate of $5\mu $ as undergoing balancing selection. (A-C) Proportions of false signals as a function of false positive rate (FPR) when (A) all test sites were considered to compute proportions of false signals and when (B, C) the number of test sites were down-sampled to match the number of sites expected on sequences with the original mutation rate $\mu $. In panel B, five informative sites flanking either side of a test site considered were skipped (``sparse'' down-sampling), whereas in panel C only the first 1200 informative sites were considered for calculating $T$, $B_2$, and $B_1$ statistics, and the first 240 polymorphic sites were considered for $B_0$ and $\beta $ statistics (``dense'' down-sampling). (D-F) Proportions of false signals at a 1\% FPR for each statistic for (D) all test sites, (E) sparse down-sampling, and (F) dense down-sampling. Bars for all $B$ statistics are bordered by black lines, and all $\beta $ statistics are bordered by gray lines in panels D-F. HKA and NCD\textsubscript  {2}(0.5) are applied with a fixed step size, and are therefore not considered when down-sampling in panels B, C, E, and F. In all panels, the false positive rate was based on neutral simulations with the original mutation rate $\mu =2.5\times 10^{-8}$ per site per generation, and the proportion of false signals was based on neutral simulations with the elevated mutation rate of $5\mu $. We define a false signal as a simulated replicate that has a higher score than the score associated with a given false positive rate cutoff.\relax }}{16}}
\newlabel{fig.5mut}{{S11}{16}}
\@writefile{lof}{\contentsline {figure}{\numberline {S12}{\ignorespaces Split view for the propensity to misidentify neutral sequences with an elevated mutation rate of $5\mu $ as undergoing balancing selection of three groups of analogous statistics. (A-C) Proportions of false signals as a function of false positive rate for (A) statistics that use both substitutions and allele frequencies, namely $B_2$, $T_2$, $B_\text  {2,MAF}$, $\beta ^\text  {(2)}$, and NCD, (B) statistics that only use substitution and polymorphism calls, \textit  {i.e.}, $B_1$, $T_1$, and HKA, and (C) statistics that only use allele frequencies, which are $B_0$, $\beta $, $B_\text  {0,MAF}$, and $\beta ^*$. (D) Area under the curve for all statistics. Bars for all $B$ statistics are bordered by black lines, and all $\beta $ statistics are filled in gray. In all panels, the false positive rate was based on neutral simulations with the original mutation rate $\mu =2.5\times 10^{-8}$ per site per generation, and the proportion of false signals was based on neutral simulations with the elevated mutation rate of $5\mu $. We define a false signal as a simulated replicate that has a higher score than the score associated with a given false positive rate cutoff.\relax }}{17}}
\newlabel{fig.5mut.split}{{S12}{17}}
\@writefile{lof}{\contentsline {figure}{\numberline {S13}{\ignorespaces Receiver operating characteristic curves (left panel) and power at a 1\% false positive rate (FPR; right panel) for each statistic to detect balancing selection when (A) 5\%, (B) 10\% (C) 25\%, or (D) 50\% of the sequences in the pool of neutral sequences have a mutation rate of $5\mu $, which is five times higher than that of the other sequences.\relax }}{18}}
\newlabel{fig.5mut.prop}{{S13}{18}}
\@writefile{lof}{\contentsline {figure}{\numberline {S14}{\ignorespaces Power of each statistic to detect balancing selection when the mutation rate is elevated five-fold. (A) Receiver characteristic operation (ROC) curves for the model-based $T$ statistics and their equivalent $B$ statistics. (B) Powers at 1\% false positive rate (FPR) for all statistics evaluated. Bars for all $B$ statistics are bordered by black lines, and all $\beta $ statistics are filled in gray. (C,D) ROC curves for $B_1$, $B_0$, and $B_\text  {0,MAF}$ using the whole sequence, and all summary statistics when they adopt a window size of (C) one kb or (D) five kb.\relax }}{19}}
\newlabel{fig.5Mut.bs}{{S14}{19}}
\@writefile{lof}{\contentsline {figure}{\numberline {S15}{\ignorespaces Power of all statistics as a function of the age of selection under the demographic model of CEU. (A) Schematic for the simulated demographic history. The outgroup O1 diverged from population P $2.5\times 10^5$ generations ago. (B, C) Power at a 1\% false positive rate (FPR) of each statistics for detecting balancing selection with selection parameters (B) $s=0.001$ with $h=20$ and (C) $s=0.01$ with $h=3$.\relax }}{20}}
\newlabel{fig.ceu}{{S15}{20}}
\@writefile{lof}{\contentsline {figure}{\numberline {S16}{\ignorespaces Power of all statistics as a function of the age of selection under the demographic model of bonobos. (A) Schematic for the simulated demographic history. The outgroup O1 diverged from population P $2.5\times 10^5$ generations ago. (B, C) Power at a 1\% false positive rate (FPR) of each statistics for detecting balancing selection with selection parameters (B) $s=0.001$ with $h=20$ and (C) $s=0.01$ with $h=3$. \relax }}{21}}
\newlabel{fig.psmc}{{S16}{21}}
\@writefile{lof}{\contentsline {figure}{\numberline {S17}{\ignorespaces Power of $B$ statistics when provided with identical window sizes as $T$ statistics or $\beta $ statistics, in comparison with other statistics for detecting balancing selection with varying age and parameters under the demographic history of CEU. (A) Schematic of the demographic model of CEU. (B, C) Power at a 1\% false positive rate (FPR) of each statistics for detecting balancing selection with selection parameters (B) $s=0.001$ with $h=20$ and (C) $s=0.01$ with $h=3$.\relax }}{22}}
\newlabel{fig.ceuMatch}{{S17}{22}}
\@writefile{lof}{\contentsline {figure}{\numberline {S18}{\ignorespaces Power of $B$ statistics when provided with identical window sizes as $T$ statistics or $\beta $ statistics, in comparison with other statistics for detecting balancing selection with varying age and parameters under the demographic history of bonobos. (A) Schematic of the demographic model of bonobos. (B, C) Power at a 1\% false positive rate (FPR) of each statistic for detecting balancing selection with selection parameters (B) $s=0.001$ with $h=20$ and (C) $s=0.01$ with $h=3$.\relax }}{23}}
\newlabel{fig.psmcMatch}{{S18}{23}}
\@writefile{lof}{\contentsline {figure}{\numberline {S19}{\ignorespaces Powers at a 1\% false positive rate (FPR) for each statistic as a function of age of the allele undergoing balancing selection for different selection ($s$) and dominance ($h$) coefficients when mutation rates vary between the target and outgroup species. The scenarios considered are (A) $s=0.01$ with $h=20$, (B) $s=0.001$ with $h=20$, (C) $s=0.01$ with $h=3$, (D) $s=0.01$ with $h=1.75$, (E) $s=0.01$ with $h=1.33$, and (F) $s=-0.001$ with $h=-2$.\relax }}{24}}
\newlabel{fig.splitMut}{{S19}{24}}
\@writefile{lof}{\contentsline {figure}{\numberline {S20}{\ignorespaces Powers at a 1\% false positive rate (FPR) for each statistic as a function of age of the allele undergoing balancing selection for different selection ($s$) and dominance ($h$) coefficients when mutation rates vary between the target and outgroup species, and where the target species evolves under the demographic history of the CEU human population. The scenarios considered are (A) $s=0.001$ with $h=20$, (B) $s=0.01$ with $h=3$, (C) $s=0.01$ with $h=1.75$, and (D) $s=-0.001$ with $h=-2$.\relax }}{25}}
\newlabel{fig.splitMut.ceu}{{S20}{25}}
\@writefile{lof}{\contentsline {figure}{\numberline {S21}{\ignorespaces Manhattan plot displaying $B_2$ scores across the 22 human autosomes for the YRI population, with top candidates annotated. Outstanding peaks ($B_2 > 213$, top 0.01\%) without annotations either fall in regions with abnormal sequencing depths or low sequence uniqueness, or do not neighbor any coding regions within a 100 kb radius.\relax }}{26}}
\newlabel{fig.yriB2}{{S21}{26}}
\@writefile{lof}{\contentsline {figure}{\numberline {S22}{\ignorespaces Manhattan plot displaying $B_2$ scores across the 22 human human autosomes for the CEU population, with top candidates annotated. Outstanding peaks ($B_2 > 241$, top 0.01\%) without annotations either fall in regions with abnormal sequencing depths or low sequence uniqueness, or do not neighbor any coding regions within a 100 kb radius.\relax }}{27}}
\newlabel{fig.ceuB2}{{S22}{27}}
\@writefile{lof}{\contentsline {figure}{\numberline {S23}{\ignorespaces Evidence of balancing selection and sequencing quality around the MHC-D (HLA-D) region in the CEU population. (A) $B_2$ scores across the region, with gray bars indicating the regions removed by filters. (B) The optimal equilibrium frequency $\setbox \z@ \hbox {\frozen@everymath \@emptytoks \mathsurround \z@ $\textstyle x$}\mathaccent "0362{x}$ (gray bars) and $\qopname  \relax o{log}_{10}(\setbox \z@ \hbox {\frozen@everymath \@emptytoks \mathsurround \z@ $\textstyle A$}\mathaccent "0362{A})$ (black lines) for each maximized likelihood ratio. (C) $T_2$ scores across the region, with the black and gray lines respectively stand for the scans using 100 and 22 informative sites on either side of each test site. (D) Nucleotide diversity $\pi $ computed from every window of length five kb across the region. (E) The 35 nucleotide sequence uniqueness, indicating mappability, averaged over windows of length 500 nucleotides across the region.\relax }}{28}}
\newlabel{fig.ceu.hla}{{S23}{28}}
\@writefile{lof}{\contentsline {figure}{\numberline {S24}{\ignorespaces Evidence of balancing selection and sequencing quality around the MHC-D (HLA-D) region in the YRI population. (A) $B_2$ scores across the region, with gray bars indicating the regions removed by filters. (B) The optimal equilibrium frequency $\setbox \z@ \hbox {\frozen@everymath \@emptytoks \mathsurround \z@ $\textstyle x$}\mathaccent "0362{x}$ (gray bars) and $\qopname  \relax o{log}_{10}(\setbox \z@ \hbox {\frozen@everymath \@emptytoks \mathsurround \z@ $\textstyle A$}\mathaccent "0362{A})$ (black lines) for each maximized likelihood ratio. (C) $T_2$ scores across the region, with the black and gray lines respectively stand for the scans using 100 and 22 informative sites on either side of each test site. (D) Nucleotide diversity $\pi $ computed from every window of length five kb across the region. (E) The 35 nucleotide sequence uniqueness, indicating mappability, averaged over windows of length 500 nucleotides across the region.\relax }}{29}}
\newlabel{fig.yri.hla}{{S24}{29}}
\@writefile{lof}{\contentsline {figure}{\numberline {S25}{\ignorespaces Evidence of balancing selection and sequencing quality across the \textit  {ERAP2} gene in the CEU population. (A) $B_2$ scores across the region, with gray bars indicating the regions removed by filters. (B) The optimal equilibrium frequency $\setbox \z@ \hbox {\frozen@everymath \@emptytoks \mathsurround \z@ $\textstyle x$}\mathaccent "0362{x}$ (gray bars) and $\qopname  \relax o{log}_{10}(\setbox \z@ \hbox {\frozen@everymath \@emptytoks \mathsurround \z@ $\textstyle A$}\mathaccent "0362{A})$ (black lines) for each maximized likelihood ratio. (C) $T_2$ scores across the region, with the black and gray lines respectively stand for the scans using 100 and 22 informative sites on either side of each test site. (D) Nucleotide diversity $\pi $ computed from every window of length five kb across the region. (E) The 35 nucleotide sequence uniqueness, indicating mappability, averaged over windows of length 500 nucleotides across the region.\relax }}{30}}
\newlabel{fig.ceu.erap2}{{S25}{30}}
\@writefile{lof}{\contentsline {figure}{\numberline {S26}{\ignorespaces Evidence of balancing selection and sequencing quality across the \textit  {ERAP2} gene in the YRI population. (A) $B_2$ scores across the region, with gray bars indicating the regions removed by filters. (B) The optimal equilibrium frequency $\setbox \z@ \hbox {\frozen@everymath \@emptytoks \mathsurround \z@ $\textstyle x$}\mathaccent "0362{x}$ (gray bars) and $\qopname  \relax o{log}_{10}(\setbox \z@ \hbox {\frozen@everymath \@emptytoks \mathsurround \z@ $\textstyle A$}\mathaccent "0362{A})$ (black lines) for each maximized likelihood ratio. (C) $T_2$ scores across the region, with the black and gray lines respectively stand for the scans using 100 and 22 informative sites on either side of each test site. (D) Nucleotide diversity $\pi $ computed from every window of length five kb across the region. (E) The 35 nucleotide sequence uniqueness, indicating mappability, averaged over windows of length 500 nucleotides across the region.\relax }}{31}}
\newlabel{fig.yri.erap2}{{S26}{31}}
\@writefile{lof}{\contentsline {figure}{\numberline {S27}{\ignorespaces Evidence of balancing selection and sequencing quality across the \textit  {CADM2} gene in the CEU population. (A) $B_2$ scores across the region, with gray bars indicating the regions removed by filters. (B) The optimal equilibrium frequency $\setbox \z@ \hbox {\frozen@everymath \@emptytoks \mathsurround \z@ $\textstyle x$}\mathaccent "0362{x}$ (gray bars) and $\qopname  \relax o{log}_{10}(\setbox \z@ \hbox {\frozen@everymath \@emptytoks \mathsurround \z@ $\textstyle A$}\mathaccent "0362{A})$ (black lines) for each maximized likelihood ratio. (C) $T_2$ scores across the region, with the black and gray lines respectively stand for the scans using 100 and 22 informative sites on either side of each test site. (D) Nucleotide diversity $\pi $ computed from every window of length five kb across the region. (E) The 35 nucleotide sequence uniqueness, indicating mappability, averaged over windows of length 500 nucleotides across the region.\relax }}{32}}
\newlabel{fig.ceu.cadm2}{{S27}{32}}
\@writefile{lof}{\contentsline {figure}{\numberline {S28}{\ignorespaces Evidence of balancing selection and sequencing quality across the \textit  {CADM2} gene in the YRI population. (A) $B_2$ scores across the region, with gray bars indicating the regions removed by filters. (B) The optimal equilibrium frequency $\setbox \z@ \hbox {\frozen@everymath \@emptytoks \mathsurround \z@ $\textstyle x$}\mathaccent "0362{x}$ (gray bars) and $\qopname  \relax o{log}_{10}(\setbox \z@ \hbox {\frozen@everymath \@emptytoks \mathsurround \z@ $\textstyle A$}\mathaccent "0362{A})$ (black lines) for each maximized likelihood ratio. (C) $T_2$ scores across the region, with the black and gray lines respectively stand for the scans using 100 and 22 informative sites on either side of each test site. (D) Nucleotide diversity $\pi $ computed from every window of length five kb across the region. (E) The 35 nucleotide sequence uniqueness, indicating mappability, averaged over windows of length 500 nucleotides across the region.\relax }}{33}}
\newlabel{fig.yri.cadm2}{{S28}{33}}
\@writefile{lof}{\contentsline {figure}{\numberline {S29}{\ignorespaces Evidence of balancing selection and sequencing quality around the \textit  {WFS1} gene in the CEU population. (A) $B_2$ scores across the region, with gray bars indicating the regions removed by filters. (B) The optimal equilibrium frequency $\setbox \z@ \hbox {\frozen@everymath \@emptytoks \mathsurround \z@ $\textstyle x$}\mathaccent "0362{x}$ (gray bars) and $\qopname  \relax o{log}_{10}(\setbox \z@ \hbox {\frozen@everymath \@emptytoks \mathsurround \z@ $\textstyle A$}\mathaccent "0362{A})$ (black lines) for each maximized likelihood ratio. (C) $T_2$ scores across the region, with the black and gray lines respectively stand for the scans using 100 and 22 informative sites on either side of each test site. (D) Nucleotide diversity $\pi $ computed from every window of length five kb across the region. (E) The 35 nucleotide sequence uniqueness, indicating mappability, averaged over windows of length 500 nucleotides across the region.\relax }}{34}}
\newlabel{fig.ceu.wfs1}{{S29}{34}}
\@writefile{lof}{\contentsline {figure}{\numberline {S30}{\ignorespaces Evidence of balancing selection and sequencing quality around the \textit  {WFS1} gene in the YRI population. (A) $B_2$ scores across the region, with gray bars indicating the regions removed by filters. (B) The optimal equilibrium frequency $\setbox \z@ \hbox {\frozen@everymath \@emptytoks \mathsurround \z@ $\textstyle x$}\mathaccent "0362{x}$ (gray bars) and $\qopname  \relax o{log}_{10}(\setbox \z@ \hbox {\frozen@everymath \@emptytoks \mathsurround \z@ $\textstyle A$}\mathaccent "0362{A})$ (black lines) for each maximized likelihood ratio. (C) $T_2$ scores across the region, with the black and gray lines respectively stand for the scans using 100 and 22 informative sites on either side of each test site. (D) Nucleotide diversity $\pi $ computed from every window of length five kb across the region. (E) The 35 nucleotide sequence uniqueness, indicating mappability, averaged over windows of length 500 nucleotides across the region.\relax }}{35}}
\newlabel{fig.yri.wfs1}{{S30}{35}}
\@writefile{lof}{\contentsline {figure}{\numberline {S31}{\ignorespaces Evidence of balancing selection and sequencing quality around the \textit  {STPG2} gene in the CEU population. (A) $B_2$ scores across the region, with gray bars indicating the regions removed by filters. (B) The optimal equilibrium frequency $\setbox \z@ \hbox {\frozen@everymath \@emptytoks \mathsurround \z@ $\textstyle x$}\mathaccent "0362{x}$ (gray bars) and $\qopname  \relax o{log}_{10}(\setbox \z@ \hbox {\frozen@everymath \@emptytoks \mathsurround \z@ $\textstyle A$}\mathaccent "0362{A})$ (black lines) for each maximized likelihood ratio. (C) $T_2$ scores across the region, with the black and gray lines respectively stand for the scans using 100 and 22 informative sites on either side of each test site. (D) Nucleotide diversity $\pi $ computed from every window of length five kb across the region. (E) The 35 nucleotide sequence uniqueness, indicating mappability, averaged over windows of length 500 nucleotides across the region.\relax }}{36}}
\newlabel{fig.ceu.stpg2}{{S31}{36}}
\@writefile{lof}{\contentsline {figure}{\numberline {S32}{\ignorespaces Evidence of balancing selection and sequencing quality around the \textit  {STPG2} gene in the YRI population. (A) $B_2$ scores across the region, with gray bars indicating the regions removed by filters. (B) The optimal equilibrium frequency $\setbox \z@ \hbox {\frozen@everymath \@emptytoks \mathsurround \z@ $\textstyle x$}\mathaccent "0362{x}$ (gray bars) and $\qopname  \relax o{log}_{10}(\setbox \z@ \hbox {\frozen@everymath \@emptytoks \mathsurround \z@ $\textstyle A$}\mathaccent "0362{A})$ (black lines) for each maximized likelihood ratio. (C) $T_2$ scores across the region, with the black and gray lines respectively stand for the scans using 100 and 22 informative sites on either side of each test site. (D) Nucleotide diversity $\pi $ computed from every window of length five kb across the region. (E) The 35 nucleotide sequence uniqueness, indicating mappability, averaged over windows of length 500 nucleotides across the region.\relax }}{37}}
\newlabel{fig.yri.stpg2}{{S32}{37}}
\@writefile{lof}{\contentsline {figure}{\numberline {S33}{\ignorespaces Evidence of balancing selection and sequencing quality across the \textit  {CCDC169}-\textit  {SOHLH2} region in the CEU population. (A) $B_2$ scores across the region, with gray bars indicating the regions removed by filters. (B) The optimal equilibrium frequency $\setbox \z@ \hbox {\frozen@everymath \@emptytoks \mathsurround \z@ $\textstyle x$}\mathaccent "0362{x}$ (gray bars) and $\qopname  \relax o{log}_{10}(\setbox \z@ \hbox {\frozen@everymath \@emptytoks \mathsurround \z@ $\textstyle A$}\mathaccent "0362{A})$ (black lines) for each maximized likelihood ratio. (C) $T_2$ scores across the region, with the black and gray lines respectively stand for the scans using 100 and 22 informative sites on either side of each test site. (D) Nucleotide diversity $\pi $ computed from every window of length five kb across the region. (E) The 35 nucleotide sequence uniqueness, indicating mappability, averaged over windows of length 500 nucleotides across the region.\relax }}{38}}
\newlabel{fig.ceu.ccdc169}{{S33}{38}}
\@writefile{lof}{\contentsline {figure}{\numberline {S34}{\ignorespaces Evidence of balancing selection and sequencing quality across the \textit  {CCDC169}-\textit  {SOHLH2} region in the YRI population. (A) $B_2$ scores across the region, with gray bars indicating the regions removed by filters. (B) The optimal equilibrium frequency $\setbox \z@ \hbox {\frozen@everymath \@emptytoks \mathsurround \z@ $\textstyle x$}\mathaccent "0362{x}$ (gray bars) and $\qopname  \relax o{log}_{10}(\setbox \z@ \hbox {\frozen@everymath \@emptytoks \mathsurround \z@ $\textstyle A$}\mathaccent "0362{A})$ (black lines) for each maximized likelihood ratio. (C) $T_2$ scores across the region, with the black and gray lines respectively stand for the scans using 100 and 22 informative sites on either side of each test site. (D) Nucleotide diversity $\pi $ computed from every window of length five kb across the region. (E) The 35 nucleotide sequence uniqueness, indicating mappability, averaged over windows of length 500 nucleotides across the region.\relax }}{39}}
\newlabel{fig.yri.ccdc169}{{S34}{39}}
\@writefile{lof}{\contentsline {figure}{\numberline {S35}{\ignorespaces Evidence of balancing selection and sequencing quality around the \textit  {MYOM2} gene in the CEU population. (A) $B_2$ scores across the region, with gray bars indicating the regions removed by filters. (B) The optimal equilibrium frequency $\setbox \z@ \hbox {\frozen@everymath \@emptytoks \mathsurround \z@ $\textstyle x$}\mathaccent "0362{x}$ (gray bars) and $\qopname  \relax o{log}_{10}(\setbox \z@ \hbox {\frozen@everymath \@emptytoks \mathsurround \z@ $\textstyle A$}\mathaccent "0362{A})$ (black lines) for each maximized likelihood ratio. (C) $T_2$ scores across the region, with the black and gray lines respectively stand for the scans using 100 and 22 informative sites on either side of each test site. (D) Nucleotide diversity $\pi $ computed from every window of length five kb across the region. (E) The 35 nucleotide sequence uniqueness, indicating mappability, averaged over windows of length 500 nucleotides across the region.\relax }}{40}}
\newlabel{fig.ceu.cpe}{{S35}{40}}
\@writefile{lof}{\contentsline {figure}{\numberline {S36}{\ignorespaces Evidence of balancing selection and sequencing quality around the \textit  {CPE} gene in the YRI population. (A) $B_2$ scores across the region, with gray bars indicating the regions removed by filters. (B) The optimal equilibrium frequency $\setbox \z@ \hbox {\frozen@everymath \@emptytoks \mathsurround \z@ $\textstyle x$}\mathaccent "0362{x}$ (gray bars) and $\qopname  \relax o{log}_{10}(\setbox \z@ \hbox {\frozen@everymath \@emptytoks \mathsurround \z@ $\textstyle A$}\mathaccent "0362{A})$ (black lines) for each maximized likelihood ratio. (C) $T_2$ scores across the region, with the black and gray lines respectively stand for the scans using 100 and 22 informative sites on either side of each test site. (D) Nucleotide diversity $\pi $ computed from every window of length five kb across the region. (E) The 35 nucleotide sequence uniqueness, indicating mappability, averaged over windows of length 500 nucleotides across the region.\relax }}{41}}
\newlabel{fig.yri.cpe}{{S36}{41}}
\@writefile{lof}{\contentsline {figure}{\numberline {S37}{\ignorespaces Evidence of balancing selection and sequencing quality around the \textit  {CPE} gene in the CEU population. (A) $B_2$ scores across the region, with gray bars indicating the regions removed by filters. (B) The optimal equilibrium frequency $\setbox \z@ \hbox {\frozen@everymath \@emptytoks \mathsurround \z@ $\textstyle x$}\mathaccent "0362{x}$ (gray bars) and $\qopname  \relax o{log}_{10}(\setbox \z@ \hbox {\frozen@everymath \@emptytoks \mathsurround \z@ $\textstyle A$}\mathaccent "0362{A})$ (black lines) for each maximized likelihood ratio. (C) $T_2$ scores across the region, with the black and gray lines respectively stand for the scans using 100 and 22 informative sites on either side of each test site. (D) Nucleotide diversity $\pi $ computed from every window of length five kb across the region. (E) The 35 nucleotide sequence uniqueness, indicating mappability, averaged over windows of length 500 nucleotides across the region.\relax }}{42}}
\newlabel{fig.ceu.myom2}{{S37}{42}}
\@writefile{lof}{\contentsline {figure}{\numberline {S38}{\ignorespaces Evidence of balancing selection and sequencing quality around the \textit  {MYOM2} gene in the YRI population. (A) $B_2$ scores across the region, with gray bars indicating the regions removed by filters. (B) The optimal equilibrium frequency $\setbox \z@ \hbox {\frozen@everymath \@emptytoks \mathsurround \z@ $\textstyle x$}\mathaccent "0362{x}$ (gray bars) and $\qopname  \relax o{log}_{10}(\setbox \z@ \hbox {\frozen@everymath \@emptytoks \mathsurround \z@ $\textstyle A$}\mathaccent "0362{A})$ (black lines) for each maximized likelihood ratio. (C) $T_2$ scores across the region, with the black and gray lines respectively stand for the scans using 100 and 22 informative sites on either side of each test site. (D) Nucleotide diversity $\pi $ computed from every window of length five kb across the region. (E) The 35 nucleotide sequence uniqueness, indicating mappability, averaged over windows of length 500 nucleotides across the region.\relax }}{43}}
\newlabel{fig.yri.myom2}{{S38}{43}}
\@writefile{lof}{\contentsline {figure}{\numberline {S39}{\ignorespaces Evidence of balancing selection on \textit  {KLRD1}. (A) $B_2$ scores across the 250 kb genomic region on chromosome 12 centered on the peak. The gray bars directly under the $B_2$ scores represent the masked regions, as well as the features in these regions. The darker the shade, the greater number of types of repetitive sequences (\textit  {e.g.}, RepeatMasker mask, segmental duplication, simple repeats, or interrupted repeats) overlapping the region. Vertical gray bars below display the estimated equilibrium minor allele frequency $\setbox \z@ \hbox {\frozen@everymath \@emptytoks \mathsurround \z@ $\textstyle x$}\mathaccent "0362{x}$ for each maximum likelihood ratio $B_2$, and the black line traces the value for the respective inferred footprint size $\qopname  \relax o{log}_{10}(\setbox \z@ \hbox {\frozen@everymath \@emptytoks \mathsurround \z@ $\textstyle A$}\mathaccent "0362{A})$. (B) Proportion of informative sites that are polymorphic in the 250 kb region centered on the peak compared with the whole-genome average. (C) Minor allele frequency distribution in the 250 kb region centered on the peak compared with the whole-genome average.\relax }}{44}}
\newlabel{fig.klrd1}{{S39}{44}}
\@writefile{lof}{\contentsline {figure}{\numberline {S40}{\ignorespaces Evidence of balancing selection on \textit  {GPNMB}. (A) $B_2$ scores across the 250 kb genomic region on chromosome 7 centered on the peak. The gray bars directly under the $B_2$ scores represent the masked regions, as well as the features in these regions. The darker the shade, the greater number of types of repetitive sequences (\textit  {e.g.}, RepeatMasker mask, segmental duplication, simple repeats, or interrupted repeats) overlapping the region. Vertical gray bars below display the estimated equilibrium minor allele frequency $\setbox \z@ \hbox {\frozen@everymath \@emptytoks \mathsurround \z@ $\textstyle x$}\mathaccent "0362{x}$ for each maximum likelihood ratio $B_2$, and the black line traces the value for the respective inferred footprint size $\qopname  \relax o{log}_{10}(\setbox \z@ \hbox {\frozen@everymath \@emptytoks \mathsurround \z@ $\textstyle A$}\mathaccent "0362{A})$. (B) Proportion of informative sites that are polymorphic in the 250 kb region centered on the peak compared with the whole-genome average. (C) Minor allele frequency distribution in the 250 kb region centered on the peak compared with the whole-genome average.\relax }}{45}}
\newlabel{fig.gpnmb}{{S40}{45}}
\@writefile{lof}{\contentsline {figure}{\numberline {S41}{\ignorespaces Evidence of balancing selection near \textit  {LY86}. (A) $B_2$ scores across the 300 kb genomic region on chromosome 6 centered on the peak. The gray bars directly under the $B_2$ scores represent the masked regions, as well as the features in these regions. The darker the shade, the greater number of types of repetitive sequences (\textit  {e.g.}, RepeatMasker mask, segmental duplication, simple repeats, or interrupted repeats) overlapping the region. Vertical gray bars below display the estimated equilibrium minor allele frequency $\setbox \z@ \hbox {\frozen@everymath \@emptytoks \mathsurround \z@ $\textstyle x$}\mathaccent "0362{x}$ for each maximum likelihood ratio $B_2$, and the black line traces the value for the respective inferred footprint size $\qopname  \relax o{log}_{10}(\setbox \z@ \hbox {\frozen@everymath \@emptytoks \mathsurround \z@ $\textstyle A$}\mathaccent "0362{A})$. (B) Proportion of informative sites that are polymorphic in the 300 kb region centered on the peak compared with the whole-genome average. (C) Minor allele frequency distribution in the 300 kb region centered on the peak compared with the whole-genome average.\relax }}{46}}
\newlabel{fig.ly86}{{S41}{46}}
\@writefile{lof}{\contentsline {figure}{\numberline {S42}{\ignorespaces Evidence of balancing selection on the \textit  {BPIFB2}/\textit  {BPIFA4} intergenic region. (A) $B_2$ scores across the 250 kb genomic region on chromosome 20 centered on the peak. The gray bars directly under the $B_2$ scores represent the masked regions, as well as the features in these regions. The darker the shade, the greater number of types of repetitive sequences (\textit  {e.g.}, RepeatMasker mask, segmental duplication, simple repeats, or interrupted repeats) overlapping the region. Vertical gray bars below display the estimated equilibrium minor allele frequency $\setbox \z@ \hbox {\frozen@everymath \@emptytoks \mathsurround \z@ $\textstyle x$}\mathaccent "0362{x}$ for each maximum likelihood ratio $B_2$, and the black line traces the value for the respective inferred footprint size $\qopname  \relax o{log}_{10}(\setbox \z@ \hbox {\frozen@everymath \@emptytoks \mathsurround \z@ $\textstyle A$}\mathaccent "0362{A})$. (B) Proportion of informative sites that are polymorphic in the 250 kb region centered on the peak compared with the whole-genome average. (C) Minor allele frequency distribution in the 250 kb region centered on the peak compared with the whole-genome average.\relax }}{47}}
\newlabel{fig.bpif}{{S42}{47}}
\@writefile{lof}{\contentsline {figure}{\numberline {S43}{\ignorespaces Evidence of balancing selection on \textit  {SCN9A}. (A) $B_2$ scores across the 250 kb genomic region on chromosome 2 centered on the peak. The gray bars directly under the $B_2$ scores represent the masked regions, as well as the features in these regions. The darker the shade, the greater number of types of repetitive sequences (\textit  {e.g.}, RepeatMasker mask, segmental duplication, simple repeats, or interrupted repeats) overlapping the region. Vertical gray bars below display the estimated equilibrium minor allele frequency $\setbox \z@ \hbox {\frozen@everymath \@emptytoks \mathsurround \z@ $\textstyle x$}\mathaccent "0362{x}$ for each maximum likelihood ratio $B_2$, and the black line traces the value for the respective inferred footprint size $\qopname  \relax o{log}_{10}(\setbox \z@ \hbox {\frozen@everymath \@emptytoks \mathsurround \z@ $\textstyle A$}\mathaccent "0362{A})$. (B) Proportion of informative sites that are polymorphic in the 250 kb region centered on the peak compared with the whole-genome average. (C) Minor allele frequency distribution in the 250 kb region centered on the peak compared with the whole-genome average.\relax }}{48}}
\newlabel{fig.scn9a}{{S43}{48}}
\@writefile{lof}{\contentsline {figure}{\numberline {S44}{\ignorespaces Evidence of balancing selection on \textit  {ARHGEF26}. (A) $B_2$ scores across the 250 kb genomic region on chromosome 3 centered on the peak. The gray bars directly under the $B_2$ scores represent the masked regions, as well as the features in these regions. The darker the shade, the greater number of types of repetitive sequences (\textit  {e.g.}, RepeatMasker mask, segmental duplication, simple repeats, or interrupted repeats) overlapping the region. Vertical gray bars below display the estimated equilibrium minor allele frequency $\setbox \z@ \hbox {\frozen@everymath \@emptytoks \mathsurround \z@ $\textstyle x$}\mathaccent "0362{x}$ for each maximum likelihood ratio $B_2$, and the black line traces the value for the respective inferred footprint size $\qopname  \relax o{log}_{10}(\setbox \z@ \hbox {\frozen@everymath \@emptytoks \mathsurround \z@ $\textstyle A$}\mathaccent "0362{A})$. (B) Proportion of informative sites that are polymorphic in the 250 kb region centered on the peak compared with the whole-genome average. (C) Minor allele frequency distribution in the 250 kb region centered on the peak compared with the whole-genome average.\relax }}{49}}
\newlabel{fig.arhgef26}{{S44}{49}}
\@writefile{lof}{\contentsline {figure}{\numberline {S45}{\ignorespaces Evidence of balancing selection on \textit  {PDE1A}. (A) $B_2$ scores across the 250 kb genomic region on chromosome 2 centered on the peak. The gray bars directly under the $B_2$ scores represent the masked regions, as well as the features in these regions. The darker the shade, the greater number of types of repetitive sequences (\textit  {e.g.}, RepeatMasker mask, segmental duplication, simple repeats, or interrupted repeats) overlapping the region. Vertical gray bars below display the estimated equilibrium minor allele frequency $\setbox \z@ \hbox {\frozen@everymath \@emptytoks \mathsurround \z@ $\textstyle x$}\mathaccent "0362{x}$ for each maximum likelihood ratio $B_2$, and the black line traces the value for the respective inferred footprint size $\qopname  \relax o{log}_{10}(\setbox \z@ \hbox {\frozen@everymath \@emptytoks \mathsurround \z@ $\textstyle A$}\mathaccent "0362{A})$. (B) Proportion of informative sites that are polymorphic in the 500 kb region centered on the peak compared with the whole-genome average. (C) Minor allele frequency distribution in the 250 kb region centered on the peak compared with the whole-genome average.\relax }}{50}}
\newlabel{fig.pde1a}{{S45}{50}}
\@writefile{lof}{\contentsline {figure}{\numberline {S46}{\ignorespaces Evidence of balancing selection on \textit  {CAMK4}. (A) $B_2$ scores across the 250 kb genomic region on chromosome 5 centered on the peak. The gray bars directly under the $B_2$ scores represent the masked regions, as well as the features in these regions. Vertical gray bars below display the estimated equilibrium minor allele frequency $\setbox \z@ \hbox {\frozen@everymath \@emptytoks \mathsurround \z@ $\textstyle x$}\mathaccent "0362{x}$ for each maximum likelihood ratio $B_2$, and the black line traces the value for the respective inferred $\qopname  \relax o{log}_{10}(\setbox \z@ \hbox {\frozen@everymath \@emptytoks \mathsurround \z@ $\textstyle A$}\mathaccent "0362{A})$. (B) Proportion of informative sites that are polymorphic in the 250 kb region centered on the peak compared with the whole-genome average. (C) Minor allele frequency distribution in the 250 kb region centered on the peak compared with the whole-genome average.\relax }}{51}}
\newlabel{fig.camk4}{{S46}{51}}
\@writefile{lof}{\contentsline {figure}{\numberline {S47}{\ignorespaces Evidence of balancing selection on \textit  {SUSD2}. (A) $B_2$ scores across the 250 kb genomic region on chromosome 22 centered on the peak. The gray bars directly under the $B_2$ scores represent the masked regions, as well as the features in these regions. The darker the shade, the greater number of types of repetitive sequences (\textit  {e.g.}, RepeatMasker mask, segmental duplication, simple repeats, or interrupted repeats) overlapping the region. Vertical gray bars below display the estimated equilibrium minor allele frequency $\setbox \z@ \hbox {\frozen@everymath \@emptytoks \mathsurround \z@ $\textstyle x$}\mathaccent "0362{x}$ for each maximum likelihood ratio $B_2$, and the black line traces the value for the respective inferred footprint size $\qopname  \relax o{log}_{10}(\setbox \z@ \hbox {\frozen@everymath \@emptytoks \mathsurround \z@ $\textstyle A$}\mathaccent "0362{A})$. (B) Proportion of informative sites that are polymorphic in the 250 kb region centered on the peak compared with the whole-genome average. (C) Minor allele frequency distribution in the 250 kb region centered on the peak compared with the whole-genome average.\relax }}{52}}
\newlabel{fig.susd2}{{S47}{52}}
\@writefile{lof}{\contentsline {figure}{\numberline {S48}{\ignorespaces Derived site frequency spectra and proportions of polymorphic sites for (A) sequences with a central 10 kb mutational hotspot of rate $5\mu $, and for (B) sequences with an elevated mutation rate of $5\mu $ across the entire sequence, each compared to sequences with the original mutation rate $\mu $.\relax }}{53}}
\newlabel{fig.mutSpec}{{S48}{53}}
\@writefile{lof}{\contentsline {figure}{\numberline {S49}{\ignorespaces Robustness of $\beta $ statistics on sequences with five-fold mutation rate when provided with different $\theta $ parameters. (A-C) Proportions of false signals reported by each $\beta $ statistic variant as a function of the false positive rate (FPR), and (D-F) proportions of false signals at a 1\% FPR when the population-scaled mutation rate $\theta =4N\mu $ provided to the $\beta $ statistics is (A, D) the original un-elevated rate $\theta $, (B, E) the true mutation rate $\theta ^\star = 5\theta $, or (C, F) the mean pairwise sequence difference $\setbox \z@ \hbox {\frozen@everymath \@emptytoks \mathsurround \z@ $\textstyle \theta $}\mathaccent "0362{\theta }_\pi $ estimated from the given simulated replicate. In all panels, the false positive rate was based on neutral simulations with the original mutation rate $\mu =2.5\times 10^{-8}$ per site per generation, and the proportion of false signals was based on neutral simulations with the elevated mutation rate of $5\mu $. We define a false signal as a simulated replicate that has a higher score than the score associated with a given false positive rate cutoff.\relax }}{54}}
\newlabel{fig.beta}{{S49}{54}}
\@writefile{lof}{\contentsline {figure}{\numberline {S50}{\ignorespaces Power of $\beta $ statistics to detect balancing selection that lasted $2.5\times 10^5$ generations when the population-scaled mutation rate $\theta $ provided to the $\beta $ statistics is either (A, C) the correct rate $\theta =4N\mu $ or (B, D) the mean pairwise sequence difference $\setbox \z@ \hbox {\frozen@everymath \@emptytoks \mathsurround \z@ $\textstyle \theta $}\mathaccent "0362{\theta }_\pi $ estimated from the given simulated replicate. (A, B) Receiver operating characteristic curves for each $\beta $ statistic when the false positive rate (FPR) is below 10\%. (C, D) True positive rate (power) at a 1\% FPR for each $\beta $ statistic. Dashed lines represent standardized $\beta $ statistics, and solid lines represent unstandardized $\beta $ statistics.\relax }}{55}}
\newlabel{fig.betaTh001}{{S50}{55}}
\@writefile{lof}{\contentsline {figure}{\numberline {S51}{\ignorespaces Power of $\beta $ statistics to detect balancing selection that lasted $2.5\times 10^5$ generations on sequences with an elevated mutation rate of $5\mu $, when the population-scaled mutation rate $\theta $ provided to the $\beta $ statistics is either (A, C) the correct rate $\theta =4N\cdot 5\mu $ or (B, D) the mean pairwise sequence difference $\setbox \z@ \hbox {\frozen@everymath \@emptytoks \mathsurround \z@ $\textstyle \theta $}\mathaccent "0362{\theta }_\pi $ estimated from the given simulated replicate. (A, B) Receiver operating characteristic curves for each $\beta $ statistic when the false positive rate (FPR) is below 10\%. (C, D) True positive rate (power) at a 1\% FPR for each $\beta $ statistic. Dashed lines represent standardized $\beta $ statistics, and solid lines represent unstandardized $\beta $ statistics.\relax }}{56}}
\newlabel{fig.betaTh001.5mut}{{S51}{56}}
\@writefile{lof}{\contentsline {figure}{\numberline {S52}{\ignorespaces Derived allele frequency spectra and proportions of polymorphic sites for sequences evolving with an uneven recombination map relative to those evolving with a uniform recombination map.\relax }}{57}}
\newlabel{fig.recSpec}{{S52}{57}}
\@writefile{lof}{\contentsline {figure}{\numberline {S53}{\ignorespaces Robustness of $B$ statistics evaluated when the mutation rate is elevated five-fold across the entire genomic region, with $B_1$, $B_2$, and $B_\text  {2,MAF}$ variants adopting identical numbers of informative sites as $T_1$ and $T_2$ for each test, and $B_0$ and $B_\text  {0,MAF}$ variants adopting identical length-based windows as $\beta $ statistics. (A) Proportions of false signals as a function of false positive rates (FPR) for each statistic. (B) Area under curve for each statistic. The false positive rate was based on neutral simulations with the original mutation rate $\mu =2.5\times 10^{-8}$ per site per generation, and the proportion of false signals was based on neutral simulations with the elevated mutation rate of $5\mu $. We define a false signal as a simulated replicate that has a higher score than the score associated with a given false positive rate cutoff.\relax }}{58}}
\newlabel{fig.5mut-matchB}{{S53}{58}}
\@writefile{lof}{\contentsline {figure}{\numberline {S54}{\ignorespaces Split view for performance of three groups of analogous statistics on neutral sequences with an elevated mutation rate of $5\mu $, with $B_1$, $B_2$, and $B_\text  {2,MAF}$ variants adopting identical numbers of informative sites as $T_1$ and $T_2$ for each test, and $B_0$ and $B_\text  {0,MAF}$ adopting identical length-based windows as $\beta $ statistics. (A-C) Proportions of false signals as a function of false positive rate (FPR) for (A) statistics that use both substitutions and allele frequencies, namely $B_2$, $T_2$, $B_\text  {2,MAF}$, $\beta ^\text  {(2)}$, and NCD, (B) statistics that only use substitution and polymorphism calls, \textit  {i.e.}, $B_1$, $T_1$, and HKA, and (C) statistics that only use allele frequencies, which are $B_0$, $\beta $, $B_\text  {0,MAF}$, and $\beta ^*$. (D) Areas under curve for all statistics. Bars for all $B$ statistics are bordered by black lines, and all $\beta $ statistics are filled in gray. In all panels, the false positive rate was based on neutral simulations with the original mutation rate $\mu =2.5\times 10^{-8}$ per site per generation, and the proportion of false signals was based on neutral simulations with the elevated mutation rate of $5\mu $. We define a false signal as a simulated replicate that has a higher score than the score associated with a given false positive rate cutoff.\relax }}{59}}
\newlabel{fig.5mut-matchB.split}{{S54}{59}}
\@writefile{lof}{\contentsline {figure}{\numberline {S55}{\ignorespaces Receiver operating characteristic curves for multi-allelic $B$ statistics when adopting different $m$, the presumed number of balanced alleles. Mutations with selection coefficients $s=0.001$ with $h=20$ were introduced 500,000 generations before sampling, with (A-C) two, (D-F) three, or (G-I) four distinct alleles balanced in the population.\relax }}{60}}
\newlabel{fig.multiB}{{S55}{60}}
\@writefile{lof}{\contentsline {figure}{\numberline {S56}{\ignorespaces Differences between the optimal equilibrium frequencies ($\setbox \z@ \hbox {\frozen@everymath \@emptytoks \mathsurround \z@ $\textstyle x$}\mathaccent "0362{x}$) and true allele frequencies of the site under selection reported by $B_2$ statistic when the number of balanced alleles $m$ is assumed to be two, three, or four. Panels represent simulations with (A) two, (B) three, or (C) four distinct alleles balancing at the selected locus.\relax }}{61}}
\newlabel{fig.freqDiff}{{S56}{61}}
\@writefile{lof}{\contentsline {figure}{\numberline {S57}{\ignorespaces Powers of each statistic to discover genomic regions carrying (A, B) two, (C, D) three, or (E, F) four distinct balanced alleles with $s=0.001$ and $h=20$. The $B$ statistics assume $m=4$. (A, C, E) Receiver operating characteristic curves for each statistic under each scenario. (B, D, F) Powers at a 1\% false positive rate (FPR) for each statistic under each of the three scenarios.\relax }}{62}}
\newlabel{fig.234A.rocs}{{S57}{62}}
\@writefile{lof}{\contentsline {figure}{\numberline {S58}{\ignorespaces Powers of each statistic to discover genomic regions carrying balanced alleles at (A, B) one locus with $s=0.001$ and $h=20$, at (C, D) two neighboring loci 10 kb apart with $s=0.0005$ and $h=20$, and at (E, F) two loci 10 kb apart with $s=10^{-5}$ and $h=20$. (A, C, E) Receiver operating characteristic curves for each statistic under each scenario. (B, D, F) Powers at a 1\% false positive rate (FPR) for each statistic under each of the three scenarios.\relax }}{63}}
\newlabel{fig.2loci}{{S58}{63}}
\@writefile{lof}{\contentsline {figure}{\numberline {S59}{\ignorespaces Power at a 1\% false positive rate (FPR) of $T$ statistics and their analogous $B$ statistics to discover genomic regions carrying balanced alleles at (A, B) one locus with $s=0.001$ and $h=20$, at (C, D) two neighboring loci 10 kb apart with $s=0.0005$ and $h=20$, and at (E, F) two loci 10 kb apart with $s=10^{-5}$ and $h=20$. $B$ statistics, and $T$ statistics consider (A, C, E) 12 informative sites or (B, D, F) informative sites on either side of each test site. \relax }}{64}}
\newlabel{fig.2loci.Ts}{{S59}{64}}
