# Supplementary material for: Flexible Mixture Model Approaches That Accommodate Footprint Size Variability for Robust Detection of Balancing Selection
Source: Mol Biol Evol. 2020 Oct 4;37(11):3267–91. doi: 10.1093/molbev/msaa134 (PMC7820363; doi:10.1093/molbev/msaa134)
Supplement: msaa134_supplementary_data [file msaa134_supplementary_data.zip › BallerMix_final/mixture_rev3_nomark.bbl]

\begin{thebibliography}{159}
\providecommand{\natexlab}[1]{#1}
\providecommand{\url}[1]{\texttt{#1}}
\expandafter\ifx\csname urlstyle\endcsname\relax
  \providecommand{\doi}[1]{doi: #1}\else
  \providecommand{\doi}{doi: \begingroup \urlstyle{rm}\Url}\fi

\bibitem[Andr\'{e}s(2001)]{andre2001book}
A.~M. Andr\'{e}s.
\newblock \emph{{Balancing Selection in the Human Genome}}.
\newblock John Wiley and Sons, Ltd, 2001.

\bibitem[Andr{\'e}s et~al.(2009)Andr{\'e}s, Hubisz, Indap, Torgerson,
  Degenhardt, Boyko, Gutenkunst, White, Green, Bustamante, Clark, and
  Nielsen]{Andres2009MBE}
A.~M. Andr{\'e}s, M.~J. Hubisz, A.~Indap, D.~G. Torgerson, J.~D. Degenhardt,
  A.~R. Boyko, R.~N. Gutenkunst, T.~J. White, E.~D. Green, C.~D. Bustamante,
  A.~G. Clark, and R.~Nielsen.
\newblock Targets of balancing selection in the human genome.
\newblock \emph{Molecular Biology and Evolution}, 26\penalty0 (12):\penalty0
  2755, 2009.

\bibitem[Andr{\'e}s et~al.(2010)Andr{\'e}s, Dennis, Kretzschmar, Cannons,
  Lee-Lin, Hurle, Schwartzberg, Williamson, Bustamante, Nielsen,
  et~al.]{andres2010erap2}
A.~M. Andr{\'e}s, M.~Y. Dennis, W.~W. Kretzschmar, J.~L. Cannons, S.-Q.
  Lee-Lin, B.~Hurle, P.~L. Schwartzberg, S.~H. Williamson, C.~D. Bustamante,
  R.~Nielsen, et~al.
\newblock Balancing selection maintains a form of erap2 that undergoes
  nonsense-mediated decay and affects antigen presentation.
\newblock \emph{PLoS genetics}, 6\penalty0 (10):\penalty0 e1001157, 2010.

\bibitem[Arthur(2018)]{arthur2018stpg2preclampPosSel}
A.~Arthur.
\newblock Molecular evolution of genes associated with preeclampsia: Genetic
  conflict, antagonistic coevolution and signals of selection.
\newblock \emph{Journal of Evolutionary Medicine}, 6\penalty0 (1):\penalty0
  1--9, 2018.

\bibitem[Asmussen and Basnayake(1990)]{asmussen1990frequency}
M.~Asmussen and E.~Basnayake.
\newblock Frequency-dependent selection: the high potential for permanent
  genetic variation in the diallelic, pairwise interaction model.
\newblock \emph{Genetics}, 125\penalty0 (1):\penalty0 215--230, 1990.

\bibitem[Asmussen and Feldman(1977)]{asmussen1977density}
M.~A. Asmussen and M.~W. Feldman.
\newblock Density dependent selection 1: A stable feasible equilibrium may not
  be attainable.
\newblock \emph{Journal of Theoretical Biology}, 64\penalty0 (4):\penalty0
  603--618, 1977.

\bibitem[B{\"a}chner et~al.(2002)B{\"a}chner, Schr{\"o}der, and
  Gross]{bachner2002gpnmbIris}
D.~B{\"a}chner, D.~Schr{\"o}der, and G.~Gross.
\newblock {mRNA expression of the murine glycoprotein (transmembrane) NMB
  (\textit{GPNMB}) gene is linked to the developing retinal pigment epithelium
  and iris}.
\newblock \emph{Gene Expression Patterns}, 1\penalty0 (3-4):\penalty0 159--165,
  2002.

\bibitem[Ball and Stastny(1984)]{Ball1984hladq}
E.~Ball and P.~Stastny.
\newblock {Antigen-specific HLA-restricted human T-cell lines. II. A
  GAT-specific T-cell line restricted by a determinant carried by an HLA-DQ
  molecule}.
\newblock \emph{Immunogenetics}, 20\penalty0 (5):\penalty0 547—564, 1984.
\newblock ISSN 0093-7711.
\newblock \doi{10.1007/bf00364357}.

\bibitem[Bamshad and Wooding(2003)]{bamshad2003selsigRev}
M.~Bamshad and S.~P. Wooding.
\newblock Signatures of natural selection in the human genome.
\newblock \emph{Nature Reviews Genetics}, 4\penalty0 (2):\penalty0 99, 2003.

\bibitem[Barton and Navarro(2002)]{barton2002}
N.~H. Barton and A.~Navarro.
\newblock Extending the coalescent to multilocus systems: the case of balancing
  selection.
\newblock \emph{Genetics Research}, 79\penalty0 (2):\penalty0 129--140, 2002.

\bibitem[Benjamini and Hochberg(1995)]{benjamini1995BH}
Y.~Benjamini and Y.~Hochberg.
\newblock Controlling the false discovery rate: a practical and powerful
  approach to multiple testing.
\newblock \emph{Journal of the Royal statistical society: series B
  (Methodological)}, 57\penalty0 (1):\penalty0 289--300, 1995.

\bibitem[Bergland et~al.(2014)Bergland, Behrman, O'Brien, Schmidt, and
  Petrov]{bergland2014adaptOsci}
A.~O. Bergland, E.~L. Behrman, K.~R. O'Brien, P.~S. Schmidt, and D.~A. Petrov.
\newblock Genomic evidence of rapid and stable adaptive oscillations over
  seasonal time scales in drosophila.
\newblock \emph{PLoS Genetics}, 10\penalty0 (11):\penalty0 e1004775, 2014.

\bibitem[Betolngar et~al.(2019)Betolngar, Mota, Fabritius, Nielsen, Hougaard,
  Christoffersen, Yang, Kehler, Griesbeck, Castro,
  et~al.]{betolngar2019phosphodiesterase}
D.~B. Betolngar, {\'E}.~Mota, A.~Fabritius, J.~Nielsen, C.~Hougaard, C.~T.
  Christoffersen, J.~Yang, J.~Kehler, O.~Griesbeck, L.~R. Castro, et~al.
\newblock Phosphodiesterase 1 bridges glutamate inputs with no-and
  dopamine-induced cyclic nucleotide signals in the striatum.
\newblock \emph{Cerebral Cortex}, 2019.

\bibitem[Bitarello et~al.(2018)Bitarello, de~Filippo, Teixeira, Schmidt,
  Kleinert, Meyer, and Andrés]{Bitarello2018}
B.~D. Bitarello, C.~de~Filippo, J.~C. Teixeira, J.~M. Schmidt, P.~Kleinert,
  D.~Meyer, and A.~M. Andrés.
\newblock Signatures of long-term balancing selection in human genomes.
\newblock \emph{Genome Biology and Evolution}, 10\penalty0 (3):\penalty0
  939--955, 2018.

\bibitem[Bonferroni(1935)]{bonferroni1935}
C.~E. Bonferroni.
\newblock Il calcolo delle assicurazioni su gruppi di teste.
\newblock \emph{Studi in onore del professore salvatore ortu carboni}, pages
  13--60, 1935.

\bibitem[Bongen et~al.(2018)Bongen, Vallania, Utz, and
  Khatri]{bongen2018klrd1flu}
E.~Bongen, F.~Vallania, P.~J. Utz, and P.~Khatri.
\newblock Klrd1-expressing natural killer cells predict influenza
  susceptibility.
\newblock \emph{Genome Medicine}, 10\penalty0 (1):\penalty0 45, 2018.

\bibitem[Braverman et~al.(1995)Braverman, Hudson, Kaplan, Langley, and
  Stephan]{braverman1995sfs}
J.~M. Braverman, R.~R. Hudson, N.~L. Kaplan, C.~H. Langley, and W.~Stephan.
\newblock The hitchhiking effect on the site frequency spectrum of dna
  polymorphisms.
\newblock \emph{Genetics}, 140\penalty0 (2):\penalty0 783--796, 1995.

\bibitem[Cantoni et~al.(1998)Cantoni, Biassoni, Pende, Sivori, Accame, Pareti,
  Semenzato, Moretta, Moretta, and Bottino]{cantoni1998activate}
C.~Cantoni, R.~Biassoni, D.~Pende, S.~Sivori, L.~Accame, L.~Pareti,
  G.~Semenzato, L.~Moretta, A.~Moretta, and C.~Bottino.
\newblock {The activating form of CD94 receptor complex: CD94 covalently
  associated with the Kp39 protein that represents the product of the
  \textit{NKG2-C} gene}.
\newblock \emph{European Journal of Immunology}, 28\penalty0 (1):\penalty0
  327--338, 1998.

\bibitem[Cerwenka and Lanier(2016)]{cerwenka2016nkCMV}
A.~Cerwenka and L.~L. Lanier.
\newblock Natural killer cell memory in infection, inflammation and cancer.
\newblock \emph{Nature Reviews Immunology}, 16\penalty0 (2):\penalty0 112,
  2016.

\bibitem[Charlesworth and Charlesworth(2010)]{charlesworth2010elements}
B.~Charlesworth and D.~Charlesworth.
\newblock \emph{Elements of evolutionary genetics}.
\newblock Roberts and Company Publishers Greenwood Village, 2010.

\bibitem[Charlesworth(2006)]{Dcharlesworth2006}
D.~Charlesworth.
\newblock Balancing selection and its effects on sequences in nearby genome
  regions.
\newblock \emph{PLoS Genetics}, 2\penalty0 (4):\penalty0 1--6, 04 2006.

\bibitem[Charlesworth et~al.(2000)Charlesworth, Awadalla, Mable, and
  Schierup]{charlesworth2000SImulti}
D.~Charlesworth, P.~Awadalla, B.~Mable, and M.~Schierup.
\newblock Population-level studies of multiallelic self-incompatibility loci,
  with particular reference to brassicaceae.
\newblock \emph{Annals of Botany}, 85:\penalty0 227--239, 2000.

\bibitem[Cheng and DeGiorgio(2019)]{Cheng2018}
X.~Cheng and M.~DeGiorgio.
\newblock {D}etection of shared balancing selection in the absence of
  trans-species polymorphism.
\newblock \emph{Molecular Biology and Evololution}, 36:\penalty0 177--199,
  2019.

\bibitem[Cho et~al.(2006)Cho, Huang, Green, Smith, and Zhang]{Cho2006Apis}
S.~Cho, Z.~Y. Huang, D.~R. Green, D.~R. Smith, and J.~Zhang.
\newblock Evolution of the complementary sex-determination gene of honey bees:
  Balancing selection and trans-species polymorphisms.
\newblock \emph{Genome Research}, 16\penalty0 (11):\penalty0 1366--1375, 2006.

\bibitem[Cockerham et~al.(1972)Cockerham, Burrows, Young, and
  Prout]{cockerham1972frequency}
C.~C. Cockerham, P.~Burrows, S.~Young, and T.~Prout.
\newblock Frequency-dependent selection in randomly mating populations.
\newblock \emph{The American Naturalist}, 106\penalty0 (950):\penalty0
  493--515, 1972.

\bibitem[Connolly et~al.(2017)Connolly, Anney, Gallagher, and
  Heron]{connolly2017stpg2autism}
S.~Connolly, R.~Anney, L.~Gallagher, and E.~A. Heron.
\newblock A genome-wide investigation into parent-of-origin effects in autism
  spectrum disorder identifies previously associated genes including shank3.
\newblock \emph{European Journal of Human Genetics}, 25\penalty0 (2):\penalty0
  234, 2017.

\bibitem[Cox et~al.(2006)Cox, Reimann, Nicholas, Thornton, Roberts, Springell,
  Karbani, Jafri, Mannan, Raashid, et~al.]{cox2006scn9aPain}
J.~J. Cox, F.~Reimann, A.~K. Nicholas, G.~Thornton, E.~Roberts, K.~Springell,
  G.~Karbani, H.~Jafri, J.~Mannan, Y.~Raashid, et~al.
\newblock An {SCN9A} channelopathy causes congenital inability to experience
  pain.
\newblock \emph{Nature}, 444\penalty0 (7121):\penalty0 894, 2006.

\bibitem[Das et~al.(2016)Das, Yu, Hui, Reuhl, Gale, and Zhou]{das2016epha5}
G.~Das, Q.~Yu, R.~Hui, K.~Reuhl, N.~W. Gale, and R.~Zhou.
\newblock Epha5 and epha6: regulation of neuronal and spine morphology.
\newblock \emph{Cell \& bioscience}, 6\penalty0 (1):\penalty0 48, 2016.

\bibitem[de~Groot et~al.(2017)de~Groot, Heijmans, Helsen, Otting, Pereboom,
  Stevens, and Bontrop]{de2017limited}
N.~G. de~Groot, C.~M. Heijmans, P.~Helsen, N.~Otting, Z.~Pereboom, J.~M.
  Stevens, and R.~E. Bontrop.
\newblock {Limited MHC class I intron 2 repertoire variation in bonobos}.
\newblock \emph{Immunogenetics}, 69\penalty0 (10):\penalty0 677--688, 2017.

\bibitem[de~Manuel et~al.(2016)de~Manuel, Kuhlwilm, Frandsen, Sousa, Desai,
  Prado-Martinez, Hernandez-Rodriguez, Dupanloup, Lao, Hallast, Schmidt,
  Heredia-Genestar, Benazzo, Barbujani, Peter, Kuderna, Casals, Angedakin,
  Arandjelovic, Boesch, K{\"u}hl, Vigilant, Langergraber, Novembre, Gut, Gut,
  Navarro, Carlsen, Andr{\'e}s, Siegismund, Scally, Excoffier, Tyler-Smith,
  Castellano, Xue, Hvilsom, and Marques-Bonet]{deManuel2016}
M.~de~Manuel, M.~Kuhlwilm, P.~Frandsen, V.~C. Sousa, T.~Desai,
  J.~Prado-Martinez, J.~Hernandez-Rodriguez, I.~Dupanloup, O.~Lao, P.~Hallast,
  J.~M. Schmidt, J.~M. Heredia-Genestar, A.~Benazzo, G.~Barbujani, B.~M. Peter,
  L.~F.~K. Kuderna, F.~Casals, S.~Angedakin, M.~Arandjelovic, C.~Boesch,
  H.~K{\"u}hl, L.~Vigilant, K.~Langergraber, J.~Novembre, M.~Gut, I.~Gut,
  A.~Navarro, F.~Carlsen, A.~M. Andr{\'e}s, H.~R. Siegismund, A.~Scally,
  L.~Excoffier, C.~Tyler-Smith, S.~Castellano, Y.~Xue, C.~Hvilsom, and
  T.~Marques-Bonet.
\newblock Chimpanzee genomic diversity reveals ancient admixture with bonobos.
\newblock \emph{Science}, 354\penalty0 (6311):\penalty0 477--481, 2016.
\newblock \doi{10.1126/science.aag2602}.

\bibitem[de~Waal(1990)]{de1990sociosexual}
F.~B. de~Waal.
\newblock Sociosexual behavior used for tension regulation in all age and sex
  combinations among bonobos.
\newblock In \emph{Pedophilia}, pages 378--393. Springer, 1990.

\bibitem[DeGiorgio et~al.(2014)DeGiorgio, Lohmueller, and
  Nielsen]{DeGiorgio2014}
M.~DeGiorgio, K.~E. Lohmueller, and R.~Nielsen.
\newblock {A Model-Based Approach for Identifying Signatures of Ancient
  Balancing Selection in Genetic Data}.
\newblock \emph{PLoS Genetics}, 10\penalty0 (8):\penalty0 e1004561, 2014.

\bibitem[Derrien et~al.(2012)Derrien, Estell{\'e}, Sola, Knowles, Raineri,
  Guig{\'o}, and Ribeca]{derrien2012crg}
T.~Derrien, J.~Estell{\'e}, S.~M. Sola, D.~G. Knowles, E.~Raineri,
  R.~Guig{\'o}, and P.~Ribeca.
\newblock Fast computation and applications of genome mappability.
\newblock \emph{PLoS One}, 7\penalty0 (1):\penalty0 e30377, 2012.

\bibitem[Deschner et~al.(2012)Deschner, Fuller, Oelze, Boesch, Hublin, Mundry,
  Richards, Ortmann, and Hohmann]{deschner2012bonoboPee}
T.~Deschner, B.~T. Fuller, V.~M. Oelze, C.~Boesch, J.-J. Hublin, R.~Mundry,
  M.~P. Richards, S.~Ortmann, and G.~Hohmann.
\newblock Identification of energy consumption and nutritional stress by
  isotopic and elemental analysis of urine in bonobos (pan paniscus).
\newblock \emph{Rapid Communications in Mass Spectrometry}, 26\penalty0
  (1):\penalty0 69--77, 2012.

\bibitem[Fang et~al.(2011)Fang, Orr, Spee, Egebjerg, Lanier, and
  Sigal]{fang2011cd94}
M.~Fang, M.~T. Orr, P.~Spee, T.~Egebjerg, L.~L. Lanier, and L.~J. Sigal.
\newblock {CD94 is essential for NK cell-mediated resistance to a lethal viral
  disease}.
\newblock \emph{Immunity}, 34\penalty0 (4):\penalty0 579--589, 2011.

\bibitem[Fay and Wu(2000)]{faywu2000}
J.~C. Fay and C.-I. Wu.
\newblock Hitchhiking under positive darwinian selection.
\newblock \emph{Genetics}, 155\penalty0 (3):\penalty0 1405--1413, 2000.

\bibitem[Fujimori et~al.(2019)Fujimori, Fukunaga, Takahashi, Mushiroda, Kubo,
  Hanada, Hayashida, Sakurai, Iwakiri, and
  Sakamoto]{fujimori2019bpifb4enteropathy}
S.~Fujimori, K.~Fukunaga, A.~Takahashi, T.~Mushiroda, M.~Kubo, R.~Hanada,
  M.~Hayashida, T.~Sakurai, K.~Iwakiri, and C.~Sakamoto.
\newblock {Bactericidal/Permeability-Increasing Fold-Containing Family B}
  member 4 may be associated with {NSAID}-induced enteropathy.
\newblock \emph{Digestive Diseases and Sciences}, 64\penalty0 (2):\penalty0
  401--408, 2019.

\bibitem[Fumagalli et~al.(2009)Fumagalli, Cagliani, Pozzoli, Riva, Comi,
  Menozzi, Bresolin, and Sironi]{fumagalli2009bloodgroup}
M.~Fumagalli, R.~Cagliani, U.~Pozzoli, S.~Riva, G.~P. Comi, G.~Menozzi,
  N.~Bresolin, and M.~Sironi.
\newblock Widespread balancing selection and pathogen-driven selection at blood
  group antigen genes.
\newblock \emph{Genome research}, 19\penalty0 (2):\penalty0 199--212, 2009.

\bibitem[Gao et~al.(2015)Gao, Przeworski, and Sella]{Gao2015}
Z.~Gao, M.~Przeworski, and G.~Sella.
\newblock Footprints of ancient-balanced polymorphisms in genetic variation
  data from closely related species.
\newblock \emph{Evolution}, 69\penalty0 (2):\penalty0 431--446, 2015.

\bibitem[Ginzburg(1977)]{ginzburg1977equilibrium}
L.~R. Ginzburg.
\newblock The equilibrium and stability for n alleles under the
  density-dependent selection.
\newblock \emph{Journal of theoretical biology}, 68\penalty0 (4):\penalty0
  545--550, 1977.

\bibitem[Gravel et~al.(2011)Gravel, Henn, Gutenkunst, Indap, Marth, Clark, Yu,
  Gibbs, Bustamante, Project, et~al.]{gravel2011demo}
S.~Gravel, B.~M. Henn, R.~N. Gutenkunst, A.~R. Indap, G.~T. Marth, A.~G. Clark,
  F.~Yu, R.~A. Gibbs, C.~D. Bustamante, .~G. Project, et~al.
\newblock Demographic history and rare allele sharing among human populations.
\newblock \emph{Proceedings of the National Academy of Sciences}, 108\penalty0
  (29):\penalty0 11983--11988, 2011.

\bibitem[{GTEx Consortium}(2017)]{gtex2017}
{GTEx Consortium}.
\newblock Genetic effects on gene expression across human tissues.
\newblock \emph{Nature}, 550\penalty0 (7675):\penalty0 204, 2017.

\bibitem[Guirao-Rico et~al.(2017)Guirao-Rico, S{\'a}nchez-Gracia, and
  Charlesworth]{guirao2017sexAntag}
S.~Guirao-Rico, A.~S{\'a}nchez-Gracia, and D.~Charlesworth.
\newblock Sequence diversity patterns suggesting balancing selection in
  partially sex-linked genes of the plant silene latifolia are not generated by
  demographic history or gene flow.
\newblock \emph{Molecular Ecology}, 26\penalty0 (5):\penalty0 1357--1370, 2017.

\bibitem[Haeussler et~al.(2018)Haeussler, Zweig, Tyner, Speir, Rosenbloom,
  Raney, Lee, Lee, Hinrichs, Gonzalez, Gibson, Diekhans, Clawson, Casper,
  Barber, Haussler, Kuhn, and Kent]{haessler2019ucsc}
M.~Haeussler, A.~S. Zweig, C.~Tyner, M.~L. Speir, K.~R. Rosenbloom, B.~J.
  Raney, C.~M. Lee, B.~T. Lee, A.~S. Hinrichs, J.~N. Gonzalez, D.~Gibson,
  M.~Diekhans, H.~Clawson, J.~Casper, G.~P. Barber, D.~Haussler, R.~M. Kuhn,
  and W.~J. Kent.
\newblock {The UCSC Genome Browser database: 2019 update}.
\newblock \emph{Nucleic Acids Research}, 47\penalty0 (D1):\penalty0 D853--D858,
  11 2018.
\newblock ISSN 0305-1048.

\bibitem[Haller and Messer(2019)]{Haller2018Slim3}
B.~C. Haller and P.~W. Messer.
\newblock Slim 3: Forward genetic simulations beyond the wright–fisher model.
\newblock \emph{Molecular Biology and Evolution}, 36:\penalty0 632--637, 2019.

\bibitem[Hare et~al.(2012)Hare, Wobber, and Wrangham]{hare2012selfdom}
B.~Hare, V.~Wobber, and R.~Wrangham.
\newblock The self-domestication hypothesis: evolution of bonobo psychology is
  due to selection against aggression.
\newblock \emph{Animal Behaviour}, 83\penalty0 (3):\penalty0 573--585, 2012.

\bibitem[Harichandan et~al.(2013)Harichandan, Sivasubramaniyan, Hennenlotter,
  Schwentner, Stenzl, and B{\"u}hring]{harichandan2013susd2sperm}
A.~Harichandan, K.~Sivasubramaniyan, J.~Hennenlotter, C.~Schwentner, A.~Stenzl,
  and H.-J. B{\"u}hring.
\newblock Isolation of adult human spermatogonial progenitors using novel
  markers.
\newblock \emph{Journal of molecular cell biology}, 5\penalty0 (5):\penalty0
  351--353, 2013.

\bibitem[Hedrick(2002)]{hedrick2002MHC}
P.~W. Hedrick.
\newblock Pathogen resistance and genetic variation at mhc loci.
\newblock \emph{Evolution}, 56\penalty0 (10):\penalty0 1902--1908, 2002.

\bibitem[Heilbronner et~al.(2008)Heilbronner, Rosati, Stevens, Hare, and
  Hauser]{heilbronner2008risk}
S.~R. Heilbronner, A.~G. Rosati, J.~R. Stevens, B.~Hare, and M.~D. Hauser.
\newblock A fruit in the hand or two in the bush? divergent risk preferences in
  chimpanzees and bonobos.
\newblock \emph{Biology Letters}, 4\penalty0 (3):\penalty0 246--249, 2008.

\bibitem[Hey(1991)]{hey1991multi}
J.~Hey.
\newblock A multi-dimensional coalescent process applied to multi-allelic
  selection models and migration models.
\newblock \emph{Theoretical population biology}, 39\penalty0 (1):\penalty0
  30--48, 1991.

\bibitem[Hohmann et~al.(2009)Hohmann, Mundry, and
  Deschner]{hohmann2009cortisol}
G.~Hohmann, R.~Mundry, and T.~Deschner.
\newblock The relationship between socio-sexual behavior and salivary cortisol
  in bonobos: tests of the tension regulation hypothesis.
\newblock \emph{American Journal of Primatology: Official Journal of the
  American Society of Primatologists}, 71\penalty0 (3):\penalty0 223--232,
  2009.

\bibitem[Hu et~al.(2013)Hu, Zhang, Xu, Chen, and Xie]{hu2013gpnmbBone}
X.~Hu, P.~Zhang, Z.~Xu, H.~Chen, and X.~Xie.
\newblock {GPNMB enhances bone regeneration by promoting angiogenesis and
  osteogenesis: potential role for tissue engineering bone}.
\newblock \emph{Journal of Cellular Biochemistry}, 114\penalty0 (12):\penalty0
  2729--2737, 2013.

\bibitem[Hudson and Kaplan(1988)]{Hudson1988}
R.~R. Hudson and N.~L. Kaplan.
\newblock {The coalescent process in models with selection and recombination.}
\newblock \emph{Genetics}, 120\penalty0 (3):\penalty0 831--840, 1988.

\bibitem[Hudson et~al.(1987)Hudson, Kreitman, and Aguad{\'{e}}]{Hudson1987}
R.~R. Hudson, M.~Kreitman, and M.~Aguad{\'{e}}.
\newblock {A test of neutral molecular evolution based on nucleotide data.}
\newblock \emph{Genetics}, 116\penalty0 (1):\penalty0 153--159, 1987.

\bibitem[Hunter-Zinck and Clark(2015)]{hunter2015tsel}
H.~Hunter-Zinck and A.~G. Clark.
\newblock Aberrant time to most recent common ancestor as a signature of
  natural selection.
\newblock \emph{Molecular Biology and Evolution}, 32\penalty0 (10):\penalty0
  2784--2797, 2015.

\bibitem[{International HapMap Consortium}(2007)]{hapmap2007}
{International HapMap Consortium}.
\newblock A second generation human haplotype map of over 3.1 million snps.
\newblock \emph{Nature}, 449\penalty0 (7164):\penalty0 851, 2007.

\bibitem[Johnson et~al.(2012)Johnson, Brennecke, East, G{\"o}ring, Kent~Jr,
  Dyer, Said, Roten, Iversen, Abraham, et~al.]{johnson2012stpg2preclamp}
M.~P. Johnson, S.~P. Brennecke, C.~E. East, H.~H. G{\"o}ring, J.~W. Kent~Jr,
  T.~D. Dyer, J.~M. Said, L.~T. Roten, A.-C. Iversen, L.~J. Abraham, et~al.
\newblock {Genome-wide association scan identifies a risk locus for
  preeclampsia on 2q14, near the inhibin, beta B gene}.
\newblock \emph{PloS one}, 7\penalty0 (3):\penalty0 e33666, 2012.

\bibitem[Kano(1992)]{kano1992lastape}
T.~Kano.
\newblock \emph{The last ape: {P}ygmy chimpanzee behavior and ecology}, volume
  155.
\newblock Stanford University Press Stanford, 1992.

\bibitem[Kaplan et~al.(1988)Kaplan, Darden, and Hudson]{Kaplan1988}
N.~L. Kaplan, T.~Darden, and R.~R. Hudson.
\newblock {The coalescent process in models with selection}.
\newblock \emph{Genetics}, 120\penalty0 (3):\penalty0 819--829, 1988.

\bibitem[Kent et~al.(2002)Kent, Sugnet, Furey, Roskin, Pringle, Zahler, and
  Haussler]{Kent2002ucsc}
W.~J. Kent, C.~W. Sugnet, T.~S. Furey, K.~M. Roskin, T.~H. Pringle, A.~M.
  Zahler, and D.~Haussler.
\newblock {The Human Genome Browser at UCSC}.
\newblock \emph{Genome Research}, 12\penalty0 (6):\penalty0 996--1006, 2002.

\bibitem[Khakoo et~al.(2000)Khakoo, Rajalingam, Shum, Weidenbach, Flodin, Muir,
  Canavez, Cooper, Valiante, Lanier, et~al.]{khakoo2000cd94Conserved}
S.~I. Khakoo, R.~Rajalingam, B.~P. Shum, K.~Weidenbach, L.~Flodin, D.~G. Muir,
  F.~Canavez, S.~L. Cooper, N.~M. Valiante, L.~L. Lanier, et~al.
\newblock Rapid evolution of {NK} cell receptor systems demonstrated by
  comparison of chimpanzees and humans.
\newblock \emph{Immunity}, 12\penalty0 (6):\penalty0 687--698, 2000.

\bibitem[Kimura et~al.(2017)Kimura, Tamura, Guignabert, Takei, Kosaki, Tanabe,
  Tatsumi, Saji, Satoh, Kataoka, et~al.]{kimura2017pde1aGwasHypertension}
M.~Kimura, Y.~Tamura, C.~Guignabert, M.~Takei, K.~Kosaki, N.~Tanabe,
  K.~Tatsumi, T.~Saji, T.~Satoh, M.~Kataoka, et~al.
\newblock A genome-wide association analysis identifies pde1a| dnajc10 locus on
  chromosome 2 associated with idiopathic pulmonary arterial hypertension in a
  japanese population.
\newblock \emph{Oncotarget}, 8\penalty0 (43):\penalty0 74917, 2017.

\bibitem[Koenig et~al.(2015)Koenig, Werdehausen, Linley, Habib, Vernon,
  Lolignier, Eijkelkamp, Zhao, Okorokov, Woods, et~al.]{koenig2015regScn9a}
J.~Koenig, R.~Werdehausen, J.~E. Linley, A.~M. Habib, J.~Vernon, S.~Lolignier,
  N.~Eijkelkamp, J.~Zhao, A.~L. Okorokov, C.~G. Woods, et~al.
\newblock {Regulation of Na\textsubscript{v}1.7: a conserved SCN9A natural
  antisense transcript expressed in dorsal root ganglia}.
\newblock \emph{PLoS One}, 10\penalty0 (6):\penalty0 e0128830, 2015.

\bibitem[Koga and Kawakami(2018)]{koga2018camk4immune}
T.~Koga and A.~Kawakami.
\newblock The role of camk4 in immune responses.
\newblock \emph{Modern rheumatology}, 28\penalty0 (2):\penalty0 211--214, 2018.

\bibitem[Kumar et~al.(2005)Kumar, Filipski, Swarna, Walker, and
  Hedges]{Kumar2005}
S.~Kumar, A.~Filipski, V.~Swarna, A.~Walker, and S.~B. Hedges.
\newblock {Placing confidence limits on the molecular age of the
  human-chimpanzee divergence.}
\newblock \emph{Proceedings of the National Academy of Sciences}, 102\penalty0
  (52):\penalty0 18842--18847, 2005.

\bibitem[Leffler et~al.(2013)Leffler, Gao, Pfeifer, S{\'e}gurel, Auton, Venn,
  Bowden, Bontrop, Wall, Sella, Donnelly, McVean, and Przeworski]{Leffler2013}
E.~M. Leffler, Z.~Gao, S.~Pfeifer, L.~S{\'e}gurel, A.~Auton, O.~Venn,
  R.~Bowden, R.~Bontrop, J.~D. Wall, G.~Sella, P.~Donnelly, G.~McVean, and
  M.~Przeworski.
\newblock Multiple instances of ancient balancing selection shared between
  humans and chimpanzees.
\newblock \emph{Science}, 339\penalty0 (6127):\penalty0 1578--1582, 2013.

\bibitem[Lefi{\`e}vre et~al.(2002)Lefi{\`e}vre, de~Lamirande, and
  Gagnon]{lefievre2002pde1aSpermatozoa}
L.~Lefi{\`e}vre, E.~de~Lamirande, and C.~Gagnon.
\newblock Presence of cyclic nucleotide phosphodiesterases pde1a, existing as a
  stable complex with calmodulin, and pde3a in human spermatozoa.
\newblock \emph{Biology of Reproduction}, 67\penalty0 (2):\penalty0 423--430,
  2002.

\bibitem[Lefi\`{e}vre et~al.(2002)Lefi\`{e}vre, Jha, de~Lamirande, Visconti,
  and Gagnon]{Lefievre2002pde1aPKA}
L.~Lefi\`{e}vre, K.~N. Jha, E.~de~Lamirande, P.~E. Visconti, and C.~Gagnon.
\newblock Activation of protein kinase a during human sperm capacitation and
  acrosome reaction.
\newblock \emph{Journal of Andrology}, 23\penalty0 (5):\penalty0 709--716,
  2002.

\bibitem[Lehner(2011)]{lehner2011epistaMech}
B.~Lehner.
\newblock Molecular mechanisms of epistasis within and between genes.
\newblock \emph{Trends in Genetics}, 27\penalty0 (8):\penalty0 323--331, 2011.

\bibitem[Levy(2000)]{levy2000bpi}
O.~Levy.
\newblock A neutrophil-derived anti-infective molecule:
  bactericidal/permeability-increasing protein.
\newblock \emph{Antimicrobial Agents and Chemotherapy}, 44\penalty0
  (11):\penalty0 2925--2931, 2000.

\bibitem[Li et~al.(2010)Li, Castano, Hudson, Nowlin, Lin, Bonventre, Swanson,
  and Duffield]{li2010gpnmbRepair}
B.~Li, A.~P. Castano, T.~E. Hudson, B.~T. Nowlin, S.-L. Lin, J.~V. Bonventre,
  K.~D. Swanson, and J.~S. Duffield.
\newblock The melanoma-associated transmembrane glycoprotein gpnmb controls
  trafficking of cellular debris for degradation and is essential for tissue
  repair.
\newblock \emph{The FASEB Journal}, 24\penalty0 (12):\penalty0 4767--4781,
  2010.

\bibitem[Loftus et~al.(2009)Loftus, Antonellis, Matera, Renaud, Baxter, Reid,
  Wolfsberg, Chen, Wang, Program, et~al.]{loftus2009gpnmbPigment}
S.~K. Loftus, A.~Antonellis, I.~Matera, G.~Renaud, L.~L. Baxter, D.~Reid, T.~G.
  Wolfsberg, Y.~Chen, C.~Wang, N.~C.~S. Program, et~al.
\newblock Gpnmb is a melanoblast-expressed, {MITF}-dependent gene.
\newblock \emph{Pigment Cell \& Melanoma Research}, 22\penalty0 (1):\penalty0
  99--110, 2009.

\bibitem[Loh et~al.(2013)Loh, Lipson, Patterson, Moorjani, Pickrell, Reich, and
  Berger]{loh2013}
P.-R. Loh, M.~Lipson, N.~Patterson, P.~Moorjani, J.~K. Pickrell, D.~Reich, and
  B.~Berger.
\newblock Inferring admixture histories of human populations using linkage
  disequilibrium.
\newblock \emph{Genetics}, 193\penalty0 (4):\penalty0 1233--1254, 2013.

\bibitem[Lohmueller et~al.(2009)Lohmueller, Bustamante, and
  Clark]{Lohmueller2009}
K.~E. Lohmueller, C.~D. Bustamante, and A.~G. Clark.
\newblock {Methods for human demographic inference using haplotype patterns
  from genomewide single-nucleotide polymorphism data}.
\newblock \emph{Genetics}, 182\penalty0 (1):\penalty0 217--231, 2009.

\bibitem[Lonn et~al.(2017)Lonn, Koskela, Mappes, Mokkonen, Sims, and
  Watts]{lonn2017balneurogenic}
E.~Lonn, E.~Koskela, T.~Mappes, M.~Mokkonen, A.~M. Sims, and P.~C. Watts.
\newblock Balancing selection maintains polymorphisms at neurogenetic loci in
  field experiments.
\newblock \emph{Proceedings of the National Academy of Sciences}, page
  201621228, 2017.

\bibitem[Mackay(2014)]{mackay2014epistasis}
T.~F. Mackay.
\newblock Epistasis and quantitative traits: using model organisms to study
  gene--gene interactions.
\newblock \emph{Nature Reviews Genetics}, 15\penalty0 (1):\penalty0 22--33,
  2014.

\bibitem[Maibach and Vigilant(2019)]{maibach2019reduced}
V.~Maibach and L.~Vigilant.
\newblock {Reduced bonobo MHC class I diversity predicts a reduced viral
  peptide binding ability compared to chimpanzees}.
\newblock \emph{BMC Evolutionary Biology}, 19\penalty0 (1):\penalty0 14, 2019.

\bibitem[Maibach et~al.(2017)Maibach, Hans, Hvilsom, Marques-Bonet, and
  Vigilant]{maibach2017mhcDiversity}
V.~Maibach, J.~B. Hans, C.~Hvilsom, T.~Marques-Bonet, and L.~Vigilant.
\newblock {MHC class I diversity in chimpanzees and bonobos}.
\newblock \emph{Immunogenetics}, 69\penalty0 (10):\penalty0 661--676, 2017.

\bibitem[Maric et~al.(2013)Maric, Rose, Annis, and Siegel]{maric2013gpnmbMeta}
G.~Maric, A.~A. Rose, M.~G. Annis, and P.~M. Siegel.
\newblock Glycoprotein non-metastatic b ({GPNMB}): A metastatic mediator and
  emerging therapeutic target in cancer.
\newblock \emph{OncoTargets and therapy}, 6:\penalty0 839, 2013.

\bibitem[Martinez and Gil(2013)]{martinez2013pde1aParkinson}
A.~Martinez and C.~Gil.
\newblock \emph{Phosphodiesterase Inhibitors as a New Therapeutic Approach for
  the Treatment of Parkinson’s}.
\newblock Royal Society of Chemistry, 2013.

\bibitem[Masilamani et~al.(2006)Masilamani, Nguyen, Kabat, Borrego, and
  Coligan]{masilamani2006cd94inhibit}
M.~Masilamani, C.~Nguyen, J.~Kabat, F.~Borrego, and J.~E. Coligan.
\newblock {CD94/NKG2A inhibits NK cell activation by disrupting the actin
  network at the immunological synapse}.
\newblock \emph{The Journal of Immunology}, 177\penalty0 (6):\penalty0
  3590--3596, 2006.

\bibitem[Meyer et~al.(2017)Meyer, Aguiar, Bitarello, Brandt, and
  Nunes]{meyer2017genomic}
D.~Meyer, V.~R. Aguiar, B.~D. Bitarello, D.~Y. Brandt, and K.~Nunes.
\newblock A genomic perspective on hla evolution.
\newblock \emph{Immunogenetics}, pages 1--23, 2017.

\bibitem[Michibata et~al.(2001)Michibata, Yanaka, Kanoh, Okumura, and
  Omori]{michibata2001pde1a}
H.~Michibata, N.~Yanaka, Y.~Kanoh, K.~Okumura, and K.~Omori.
\newblock {Human Ca2+/calmodulin-dependent phosphodiesterase PDE1A: novel
  splice variants, their specific expression, genomic organization, and
  chromosomal localization}.
\newblock \emph{Biochimica et Biophysica Acta (BBA)-Gene Structure and
  Expression}, 1517\penalty0 (2):\penalty0 278--287, 2001.

\bibitem[Mitchell-Olds et~al.(2007)Mitchell-Olds, Willis, and
  Goldstein]{Mitchell2007}
T.~Mitchell-Olds, J.~H. Willis, and D.~B. Goldstein.
\newblock Which evolutionary processes influence natural genetic variation for
  phenotypic traits?
\newblock \emph{Nature Reviews Genetics}, 8\penalty0 (11):\penalty0 845--56, 11
  2007.
\newblock Copyright - Copyright Nature Publishing Group Nov 2007; Last updated
  - 2014-03-31.

\bibitem[Moorjani et~al.(2011)Moorjani, Patterson, Hirschhorn, Keinan, Hao,
  Atzmon, Burns, Ostrer, Price, and Reich]{moorjani2011rolloff}
P.~Moorjani, N.~Patterson, J.~N. Hirschhorn, A.~Keinan, L.~Hao, G.~Atzmon,
  E.~Burns, H.~Ostrer, A.~L. Price, and D.~Reich.
\newblock The history of african gene flow into southern europeans, levantines,
  and jews.
\newblock \emph{PLoS genetics}, 7\penalty0 (4):\penalty0 e1001373, 2011.

\bibitem[Muirhead and Wakeley(2009)]{muirhead2009moran}
C.~A. Muirhead and J.~Wakeley.
\newblock Modeling multiallelic selection using a moran model.
\newblock \emph{Genetics}, 182\penalty0 (4):\penalty0 1141--1157, 2009.

\bibitem[Nachman and Crowell(2000)]{Nachman2000}
M.~W. Nachman and S.~L. Crowell.
\newblock {Estimate of the mutation rate per nucleotide in humans}.
\newblock \emph{Genetics}, 156\penalty0 (1):\penalty0 297--304, 2000.

\bibitem[Nadjar et~al.(2015)Nadjar, Triller, Bessereau, and
  Dumoulin]{nadjar2015susd2neuro}
Y.~Nadjar, A.~Triller, J.-L. Bessereau, and A.~Dumoulin.
\newblock The susd2 protein regulates neurite growth and excitatory synaptic
  density in hippocampal cultures.
\newblock \emph{Molecular and Cellular Neuroscience}, 65:\penalty0 82--91,
  2015.

\bibitem[Naggert et~al.(1995)Naggert, Fricker, Varlamov, Nishina, Rouille,
  Steiner, Carroll, Paigen, and Leiter]{naggert1995cpe}
J.~K. Naggert, L.~D. Fricker, O.~Varlamov, P.~M. Nishina, Y.~Rouille, D.~F.
  Steiner, R.~J. Carroll, B.~J. Paigen, and E.~H. Leiter.
\newblock Hyperproinsulinaemia in obese fat/fat mice associated with a
  carboxypeptidase e mutation which reduces enzyme activity.
\newblock \emph{Nature genetics}, 10\penalty0 (2):\penalty0 135, 1995.

\bibitem[Navarro and Barton(2002)]{navarro2002}
A.~Navarro and N.~H. Barton.
\newblock The effects of multilocus balancing selection on neutral variability.
\newblock \emph{Genetics}, 161\penalty0 (2):\penalty0 849--863, 2002.

\bibitem[Nielsen et~al.(2005)Nielsen, Williamson, Kim, Hubisz, Clark, and
  Bustamante]{nielsen2005sweepfinder}
R.~Nielsen, S.~Williamson, Y.~Kim, M.~J. Hubisz, A.~G. Clark, and
  C.~Bustamante.
\newblock Genomic scans for selective sweeps using snp data.
\newblock \emph{Genome research}, 15\penalty0 (11):\penalty0 1566--1575, 2005.

\bibitem[O'Leary et~al.(2015)O'Leary, Wright, Brister, Ciufo, Haddad, McVeigh,
  Rajput, Robbertse, Smith-White, Ako-Adjei, et~al.]{refseq2015}
N.~A. O'Leary, M.~W. Wright, J.~R. Brister, S.~Ciufo, D.~Haddad, R.~McVeigh,
  B.~Rajput, B.~Robbertse, B.~Smith-White, D.~Ako-Adjei, et~al.
\newblock Reference sequence (refseq) database at ncbi: current status,
  taxonomic expansion, and functional annotation.
\newblock \emph{Nucleic acids research}, 44\penalty0 (D1):\penalty0 D733--D745,
  2015.

\bibitem[Pace et~al.(2011)Pace, Salvan, and Sartori]{review11CLR}
L.~Pace, A.~Salvan, and N.~Sartori.
\newblock Adjusting composite likelihood ratio statistics.
\newblock \emph{Statistica Sinica}, 21\penalty0 (1):\penalty0 129--148, 2011.
\newblock ISSN 10170405, 19968507.

\bibitem[Payseur and Nachman(2000)]{Payseur2000}
B.~A. Payseur and M.~W. Nachman.
\newblock {Microsatellite variation and recombination rate in the human
  genome}.
\newblock \emph{Genetics}, 156\penalty0 (3):\penalty0 1285--1298, 2000.

\bibitem[Pekcec et~al.(2018)Pekcec, Sch{\"u}lert, Stierstorfer, Deiana,
  Dorner-Ciossek, and Rosenbrock]{pekcec2018pde1Cog}
A.~Pekcec, N.~Sch{\"u}lert, B.~Stierstorfer, S.~Deiana, C.~Dorner-Ciossek, and
  H.~Rosenbrock.
\newblock {Targeting the dopamine D1 receptor or its downstream signalling by
  inhibiting phosphodiesterase-1 improves cognitive performance}.
\newblock \emph{British Journal of Pharmacology}, 175\penalty0 (14):\penalty0
  3021--3033, 2018.

\bibitem[Pende et~al.(1997)Pende, Sivori, Accame, Pareti, Falco, Geraghty,
  Le~Bouteiller, Moretta, and Moretta]{pende1997cd94duo}
D.~Pende, S.~Sivori, L.~Accame, L.~Pareti, M.~Falco, D.~Geraghty,
  P.~Le~Bouteiller, L.~Moretta, and A.~Moretta.
\newblock {HLA-G recognition by human natural killer cells. Involvement of CD94
  both as inhibitory and as activating receptor complex}.
\newblock \emph{European Journal of Immunology}, 27\penalty0 (8):\penalty0
  1875--1880, 1997.

\bibitem[Pletikos et~al.(2014)Pletikos, Sousa, Sedmak, Meyer, Zhu, Cheng, Li,
  Kawasawa, and {\v{S}}estan]{pletikos2014ccdc169neuron}
M.~Pletikos, A.~M. Sousa, G.~Sedmak, K.~A. Meyer, Y.~Zhu, F.~Cheng, M.~Li,
  Y.~I. Kawasawa, and N.~{\v{S}}estan.
\newblock Temporal specification and bilaterality of human neocortical
  topographic gene expression.
\newblock \emph{Neuron}, 81\penalty0 (2):\penalty0 321--332, 2014.

\bibitem[Prado-Martinez et~al.(2013)Prado-Martinez, Sudmant, Kidd, Li, Kelley,
  Lorente-Galdos, Veeramah, Woerner, O’Connor, Santpere,
  et~al.]{prado2013ape}
J.~Prado-Martinez, P.~H. Sudmant, J.~M. Kidd, H.~Li, J.~L. Kelley,
  B.~Lorente-Galdos, K.~R. Veeramah, A.~E. Woerner, T.~D. O’Connor,
  G.~Santpere, et~al.
\newblock Great ape genetic diversity and population history.
\newblock \emph{Nature}, 499\penalty0 (7459):\penalty0 471--475, 2013.

\bibitem[Pr{\"u}fer et~al.(2012)Pr{\"u}fer, Munch, Hellmann, Akagi, Miller,
  Walenz, Koren, Sutton, Kodira, Winer, Knight, Mullikin, Meader, Ponting,
  Lunter, Higashino, Hobolth, Dutheil, Karakoç, Alkan, Sajjadian, Catacchio,
  Ventura, Marques-Bonet, Eichler, André, Atencia, Mugisha, Junhold,
  Patterson, Siebauer, Good, Fischer, Ptak, Lachmann, Symer, Mailund, Schierup,
  Andrés, Kelso, and Pääbo]{prufer2012bonobo}
K.~Pr{\"u}fer, K.~Munch, I.~Hellmann, K.~Akagi, J.~R. Miller, B.~Walenz,
  S.~Koren, G.~Sutton, C.~Kodira, R.~Winer, J.~R. Knight, J.~C. Mullikin, S.~J.
  Meader, C.~P. Ponting, G.~Lunter, S.~Higashino, A.~Hobolth, J.~Dutheil,
  E.~Karakoç, C.~Alkan, S.~Sajjadian, C.~R. Catacchio, M.~Ventura,
  T.~Marques-Bonet, E.~E. Eichler, C.~André, R.~Atencia, L.~Mugisha,
  J.~Junhold, N.~Patterson, M.~Siebauer, J.~M. Good, A.~Fischer, S.~E. Ptak,
  M.~Lachmann, D.~E. Symer, T.~Mailund, M.~H. Schierup, A.~M. Andrés,
  J.~Kelso, and S.~Pääbo.
\newblock The bonobo genome compared with the chimpanzee and human genomes.
\newblock \emph{Nature}, 486\penalty0 (7404):\penalty0 527, 2012.

\bibitem[Puca et~al.(2016)Puca, Spinetti, Vono, Vecchione, and
  Madeddu]{puca2016bbpifb4vascular}
A.~A. Puca, G.~Spinetti, R.~Vono, C.~Vecchione, and P.~Madeddu.
\newblock The genetics of exceptional longevity identifies new druggable
  targets for vascular protection and repair.
\newblock \emph{Pharmacological Research}, 114:\penalty0 169--174, 2016.

\bibitem[Quinlan(2014)]{quinlan2014bedtools}
A.~R. Quinlan.
\newblock {BEDTools: the Swiss-army tool for genome feature analysis}.
\newblock \emph{Current protocols in bioinformatics}, 47\penalty0 (1):\penalty0
  11--12, 2014.

\bibitem[Rajalingam et~al.(2001)Rajalingam, Hong, Adams, Shum, Guethlein, and
  Parham]{rajalingam2001shortKIR}
R.~Rajalingam, M.~Hong, E.~J. Adams, B.~P. Shum, L.~A. Guethlein, and
  P.~Parham.
\newblock {Short KIR haplotypes in pygmy chimpanzee (Bonobo) resemble the
  conserved framework of diverse human KIR haplotypes}.
\newblock \emph{Journal of Experimental Medicine}, 193\penalty0 (1):\penalty0
  135--146, 2001.

\bibitem[Reimann et~al.(2010)Reimann, Cox, Belfer, Diatchenko, Zaykin, McHale,
  Drenth, Dai, Wheeler, Sanders, et~al.]{reimann2010pain}
F.~Reimann, J.~J. Cox, I.~Belfer, L.~Diatchenko, D.~V. Zaykin, D.~P. McHale,
  J.~P. Drenth, F.~Dai, J.~Wheeler, F.~Sanders, et~al.
\newblock {Pain perception is altered by a nucleotide polymorphism in
  \textit{SCN9A}}.
\newblock \emph{Proceedings of the National Academy of Sciences}, 107\penalty0
  (11):\penalty0 5148--5153, 2010.

\bibitem[Ripoll et~al.(2007)Ripoll, Irvine, Ravasi, Sweet, and
  Hume]{ripoll2007gpnmb}
V.~M. Ripoll, K.~M. Irvine, T.~Ravasi, M.~J. Sweet, and D.~A. Hume.
\newblock Gpnmb is induced in macrophages by {IFN-$\gamma$} and
  lipopolysaccharide and acts as a feedback regulator of proinflammatory
  responses.
\newblock \emph{The Journal of Immunology}, 178\penalty0 (10):\penalty0
  6557--6566, 2007.

\bibitem[Rose et~al.(2010)Rose, Annis, Dong, Pepin, Hallett, Park, and
  Siegel]{rose2010gpnmbAngio}
A.~A. Rose, M.~G. Annis, Z.~Dong, F.~Pepin, M.~Hallett, M.~Park, and P.~M.
  Siegel.
\newblock {ADAM10} releases a soluble form of the {GPNMB/O}steoactivin
  extracellular domain with angiogenic properties.
\newblock \emph{PLoS One}, 5\penalty0 (8):\penalty0 e12093, 2010.

\bibitem[Saitou and Yamamoto(1997)]{saitou1997abo}
N.~Saitou and F.-i. Yamamoto.
\newblock Evolution of primate abo blood group genes and their homologous
  genes.
\newblock \emph{Molecular Biology and Evolution}, 14\penalty0 (4):\penalty0
  399--411, 1997.

\bibitem[Sanchez-Mazas(2007)]{sanchez2007HLA}
A.~Sanchez-Mazas.
\newblock An apportionment of human hla diversity.
\newblock \emph{Tissue Antigen}, 69\penalty0 (s1):\penalty0 198--202, 2007.

\bibitem[Scally and Durbin(2012)]{scally2012mutrate}
A.~Scally and R.~Durbin.
\newblock Revising the human mutation rate: implications for understanding
  human evolution.
\newblock \emph{Nature Reviews Genetics}, 13\penalty0 (10):\penalty0 745, 2012.

\bibitem[Scally et~al.(2012)Scally, Dutheil, Hillier, Jordan, Goodhead,
  Herrero, Hobolth, Lappalainen, Mailund, Marques-Bonet, McCarthy, Montgomery,
  Schwalie, Tang, Ward, Xue, Yngvadottir, Alkan, Andersen, Ayub, Ball, Beal,
  Bradley, Chen, Clee, Fitzgerald, Graves, Gu, Heath, Heger, Karakoc,
  Kolb-Kokocinski, Laird, Lunter, Meader, Mort, Mullikin, Munch, O'Connor,
  Phillips, Prado-Martinez, Rogers, Sajjadian, Schmidt, Shaw, Simpson, Stenson,
  Turner, Vigilant, Vilella, Whitener, Zhu, Cooper, de~Jong, Dermitzakis,
  Eichler, Flicek, Goldman, Mundy, Ning, Odom, Ponting, Quail, Ryder, Searle,
  Warren, Wilson, Schierup, Rogers, Tyler-Smith, and Durbin]{Scally2012}
A.~Scally, J.~Y. Dutheil, L.~W. Hillier, G.~E. Jordan, I.~Goodhead, J.~Herrero,
  A.~Hobolth, T.~Lappalainen, T.~Mailund, T.~Marques-Bonet, S.~McCarthy, S.~H.
  Montgomery, P.~C. Schwalie, Y.~A. Tang, M.~C. Ward, Y.~Xue, B.~Yngvadottir,
  C.~Alkan, L.~N. Andersen, Q.~Ayub, E.~V. Ball, K.~Beal, B.~J. Bradley,
  Y.~Chen, C.~M. Clee, S.~Fitzgerald, T.~A. Graves, Y.~Gu, P.~Heath, A.~Heger,
  E.~Karakoc, A.~Kolb-Kokocinski, G.~K. Laird, G.~Lunter, S.~Meader, M.~Mort,
  J.~C. Mullikin, K.~Munch, T.~D. O'Connor, A.~D. Phillips, J.~Prado-Martinez,
  A.~S. Rogers, S.~Sajjadian, D.~Schmidt, K.~Shaw, J.~T. Simpson, P.~D.
  Stenson, D.~J. Turner, L.~Vigilant, A.~J. Vilella, W.~Whitener, B.~Zhu, D.~N.
  Cooper, P.~de~Jong, E.~T. Dermitzakis, E.~E. Eichler, P.~Flicek, N.~Goldman,
  N.~I. Mundy, Z.~Ning, D.~T. Odom, C.~P. Ponting, M.~A. Quail, O.~A. Ryder,
  S.~M. Searle, W.~C. Warren, R.~K. Wilson, M.~H. Schierup, J.~Rogers,
  C.~Tyler-Smith, and R.~Durbin.
\newblock {Insights into hominid evolution from the gorilla genome sequence.}
\newblock \emph{Nature}, 483\penalty0 (7388):\penalty0 169--75, 2012.

\bibitem[S{\'e}gurel et~al.(2012)S{\'e}gurel, Thompson, Flutre, Lovstad,
  Venkat, Margulis, Moyse, Ross, Gamble, Sella, et~al.]{segurel2012abo}
L.~S{\'e}gurel, E.~E. Thompson, T.~Flutre, J.~Lovstad, A.~Venkat, S.~W.
  Margulis, J.~Moyse, S.~Ross, K.~Gamble, G.~Sella, et~al.
\newblock The abo blood group is a trans-species polymorphism in primates.
\newblock \emph{Proceedings of the National Academy of Sciences}, 109\penalty0
  (45):\penalty0 18493--18498, 2012.

\bibitem[Shao et~al.(2008)Shao, Burrage, Sinasac, Hill, Ernest, O'Brien,
  Courtland, Jepsen, Kirby, Kulbokas, et~al.]{shao2008epista}
H.~Shao, L.~C. Burrage, D.~S. Sinasac, A.~E. Hill, S.~R. Ernest, W.~O'Brien,
  H.-W. Courtland, K.~J. Jepsen, A.~Kirby, E.~Kulbokas, et~al.
\newblock Genetic architecture of complex traits: large phenotypic effects and
  pervasive epistasis.
\newblock \emph{Proceedings of the National Academy of Sciences}, 105\penalty0
  (50):\penalty0 19910--19914, 2008.

\bibitem[Sheehan and Song(2016)]{sheehan2016deepLearn}
S.~Sheehan and Y.~S. Song.
\newblock Deep learning for population genetic inference.
\newblock \emph{PLoS Computational Biology}, 12\penalty0 (3):\penalty0
  e1004845, 2016.

\bibitem[Shum et~al.(2002)Shum, Flodin, Muir, Rajalingam, Khakoo, Cleland,
  Guethlein, Uhrberg, and Parham]{shum2002cd94conserved}
B.~P. Shum, L.~R. Flodin, D.~G. Muir, R.~Rajalingam, S.~I. Khakoo, S.~Cleland,
  L.~A. Guethlein, M.~Uhrberg, and P.~Parham.
\newblock {Conservation and variation in human and common chimpanzee
  \textit{CD94} and \textit{NKG2} genes}.
\newblock \emph{The Journal of Immunology}, 168\penalty0 (1):\penalty0
  240--252, 2002.

\bibitem[Siewert and Voight(2017)]{Siewert2017}
K.~M. Siewert and B.~F. Voight.
\newblock Detecting long-term balancing selection using allele frequency
  correlation.
\newblock \emph{Molecular Biology and Evolution}, 32\penalty0 (11):\penalty0
  2996--3005, 2017.

\bibitem[Siewert and Voight(2020)]{Siewert2018}
K.~M. Siewert and B.~F. Voight.
\newblock Betascan2: Standardized statistics to detect balancing selection
  utilizing substitution data.
\newblock \emph{Genome Biology and Evolution}, 12:\penalty0 3873--3877, 2020.
\newblock \doi{10.1093/gbe/evaa013}.

\bibitem[Sikela et~al.(1990)Sikela, Adamson, Wilson-Shaw, and
  Kozak]{sikela1990camk4intro}
J.~Sikela, M.~Adamson, D.~Wilson-Shaw, and C.~Kozak.
\newblock Genetic mapping of the gene for ca2+ calmodulin-dependent protein
  kinase iv (camk-4) to mouse chromosome 18.
\newblock \emph{Genomics}, 8\penalty0 (3):\penalty0 579--582, 1990.

\bibitem[Simes(1986)]{simes1986}
R.~J. Simes.
\newblock An improved {Bonferroni} procedure for multiple tests of
  significance.
\newblock \emph{Biometrika}, 73\penalty0 (3):\penalty0 751--754, 1986.

\bibitem[Smukowski and Noor(2011)]{smukowski2011recMapVar}
C.~Smukowski and M.~Noor.
\newblock Recombination rate variation in closely related species.
\newblock \emph{Heredity}, 107\penalty0 (6):\penalty0 496, 2011.

\bibitem[Song and Steinr{\"u}cken(2012)]{song2012sfs}
Y.~S. Song and M.~Steinr{\"u}cken.
\newblock A simple method for finding explicit analytic transition densities of
  diffusion processes with general diploid selection.
\newblock \emph{Genetics}, 190\penalty0 (3):\penalty0 1117--1129, 2012.

\bibitem[Spinelli et~al.(2017)Spinelli, Carrizzo, Ferrario, Villa, Damato,
  Ambrosio, Madonna, Frati, Fucile, Sciaccaluga, et~al.]{spinelli2017bpifb4NO}
C.~C. Spinelli, A.~Carrizzo, A.~Ferrario, F.~Villa, A.~Damato, M.~Ambrosio,
  M.~Madonna, G.~Frati, S.~Fucile, M.~Sciaccaluga, et~al.
\newblock {LAV-BPIFB4 isoform modulates eNOS signalling through
  Ca\textsuperscript{2+}/PKC-$\alpha$-dependent mechanism}.
\newblock \emph{Cardiovascular Research}, 113\penalty0 (7):\penalty0 795--804,
  2017.

\bibitem[Spinetti et~al.(2017)Spinetti, Sangalli, Specchia, Villa, Spinelli,
  Pipolo, Carrizzo, Greco, Voellenkle, Vecchione,
  et~al.]{spinetti2017bpifb4longevity}
G.~Spinetti, E.~Sangalli, C.~Specchia, F.~Villa, C.~Spinelli, R.~Pipolo,
  A.~Carrizzo, S.~Greco, C.~Voellenkle, C.~Vecchione, et~al.
\newblock The expression of the {BPIFB4 and CXCR4 associates with sustained
  health in long-living individuals from Cilento-Italy}.
\newblock \emph{Aging (Albany NY)}, 9\penalty0 (2):\penalty0 370, 2017.

\bibitem[Surbeck et~al.(2012)Surbeck, Deschner, Schubert, Weltring, and
  Hohmann]{surbeck2012testosterone}
M.~Surbeck, T.~Deschner, G.~Schubert, A.~Weltring, and G.~Hohmann.
\newblock Mate competition, testosterone and intersexual relationships in
  bonobos, pan paniscus.
\newblock \emph{Animal Behaviour}, 83\penalty0 (3):\penalty0 659--669, 2012.

\bibitem[Suzuki et~al.(2012)Suzuki, Ahn, Chu, Bowden, Gassei, Orwig, and
  Rajkovic]{suzuki2012sohlhSperm}
H.~Suzuki, H.~W. Ahn, T.~Chu, W.~Bowden, K.~Gassei, K.~Orwig, and A.~Rajkovic.
\newblock {SOHLH1} and {SOHLH2} coordinate spermatogonial differentiation.
\newblock \emph{Developmental biology}, 361\penalty0 (2):\penalty0 301--312,
  2012.

\bibitem[Sweeney et~al.(2017)Sweeney, Rando, Panas, Miller, Platt, and
  Vallender]{sweeney2017convBalOpioidR}
C.~G. Sweeney, J.~M. Rando, H.~N. Panas, G.~M. Miller, D.~M. Platt, and E.~J.
  Vallender.
\newblock Convergent balancing selection on the mu-opioid receptor in primates.
\newblock \emph{Molecular Biology and Evolution}, 34\penalty0 (7):\penalty0
  1629--1643, 2017.

\bibitem[Tajima(1983)]{tajima1983pi}
F.~Tajima.
\newblock Evolutionary relationship of dna sequences in finite populations.
\newblock \emph{Genetics}, 105\penalty0 (2):\penalty0 437--460, 1983.

\bibitem[Tajima(1989)]{tajima1989}
F.~Tajima.
\newblock Statistical method for testing the neutral mutation hypothesis by dna
  polymorphism.
\newblock \emph{Genetics}, 123\penalty0 (3):\penalty0 585--595, 1989.

\bibitem[Takahata et~al.(1992)Takahata, Satta, and
  Klein]{takahata1992MHC_transpoly}
N.~Takahata, Y.~Satta, and J.~Klein.
\newblock Polymorphism and balancing selection at major histocompatibility
  complex loci.
\newblock \emph{Genetics}, 130\penalty0 (4):\penalty0 925--938, 1992.

\bibitem[Takahata et~al.(1995)Takahata, Satta, and Klein]{takahata1995humanNe}
N.~Takahata, Y.~Satta, and J.~Klein.
\newblock Divergence time and population size in the lineage leading to modern
  humans.
\newblock \emph{Theoretical population biology}, 48\penalty0 (2):\penalty0
  198--221, 1995.

\bibitem[Tam(2015)]{tam2015hpcal1}
A.~H.~T. Tam.
\newblock \emph{Characterization of hippocalcin-like protein 1 (HPCAL1), a
  neuronal calcium sensor protein in the retina}.
\newblock PhD thesis, University of British Columbia, 2015.

\bibitem[Teixeira et~al.(2015)Teixeira, de~Filippo, Weihmann, Meneu, Racimo,
  Dannemann, Nickel, Fischer, Halbwax, Andre, et~al.]{teixeira2015long}
J.~C. Teixeira, C.~de~Filippo, A.~Weihmann, J.~R. Meneu, F.~Racimo,
  M.~Dannemann, B.~Nickel, A.~Fischer, M.~Halbwax, C.~Andre, et~al.
\newblock Long-term balancing selection in lad1 maintains a missense
  trans-species polymorphism in humans, chimpanzees, and bonobos.
\newblock \emph{Molecular Biology and Evolution}, 32\penalty0 (5):\penalty0
  1186--1196, 2015.

\bibitem[Tennessen(2018)]{tennessen2018buddy}
J.~A. Tennessen.
\newblock Gene buddies: Linked balanced polymorphisms reinforce each other even
  in the absence of epistasis.
\newblock \emph{PeerJ}, 6:\penalty0 e5110, 2018.

\bibitem[Terhorst et~al.(2017)Terhorst, Kamm, and Song]{terhorst2017demo}
J.~Terhorst, J.~A. Kamm, and Y.~S. Song.
\newblock Robust and scalable inference of population history from hundreds of
  unphased whole genomes.
\newblock \emph{Nature Genetics}, 49\penalty0 (2):\penalty0 303, 2017.

\bibitem[{The 1000 Genomes Project
  Consortium}(2015)]{The1000GenomesProjectConsortium2015}
{The 1000 Genomes Project Consortium}.
\newblock {A global reference for human genetic variation}.
\newblock \emph{Nature}, 526\penalty0 (7571):\penalty0 68--74, 2015.

\bibitem[Toyoda et~al.(2009)Toyoda, Miyazaki, Miyazaki, Yoshimura, Yamamoto,
  Tashiro, Yamato, and Miyazaki]{toyoda2009sohlh2oo+sperm}
S.~Toyoda, T.~Miyazaki, S.~Miyazaki, T.~Yoshimura, M.~Yamamoto, F.~Tashiro,
  E.~Yamato, and J.-i. Miyazaki.
\newblock {Sohlh2 affects differentiation of KIT positive oocytes and
  spermatogonia}.
\newblock \emph{Developmental biology}, 325\penalty0 (1):\penalty0 238--248,
  2009.

\bibitem[Ubeda and Haig(2004)]{ubeda2004meiodrive}
F.~Ubeda and D.~Haig.
\newblock Sex-specific meiotic drive and selection at an imprinted locus.
\newblock \emph{Genetics}, 167\penalty0 (4):\penalty0 2083--2095, 2004.

\bibitem[Uhl{\'e}n et~al.(2015)Uhl{\'e}n, Fagerberg, Hallstr{\"o}m, Lindskog,
  Oksvold, Mardinoglu, Sivertsson, Kampf, Sj{\"o}stedt, Asplund,
  et~al.]{uhlen2015proteinAtlas}
M.~Uhl{\'e}n, L.~Fagerberg, B.~M. Hallstr{\"o}m, C.~Lindskog, P.~Oksvold,
  A.~Mardinoglu, {\AA}.~Sivertsson, C.~Kampf, E.~Sj{\"o}stedt, A.~Asplund,
  et~al.
\newblock Tissue-based map of the human proteome.
\newblock \emph{Science}, 347\penalty0 (6220):\penalty0 1260419, 2015.

\bibitem[van~der Ven et~al.(1999)van~der Ven, Speel, Albrechts, Ramaekers,
  Hopman, and F{\"u}rst]{van1999myom2}
P.~F. van~der Ven, E.~J. Speel, J.~C. Albrechts, F.~C. Ramaekers, A.~H. Hopman,
  and D.~O. F{\"u}rst.
\newblock {Assignment of the human gene for endosarcomeric cytoskeletal
  M-protein (MYOM2) to 8p23. 3}.
\newblock \emph{Genomics}, 55\penalty0 (2):\penalty0 253--255, 1999.

\bibitem[Varin et~al.(2011)Varin, Reid, and Firth]{review11CL}
C.~Varin, N.~Reid, and D.~Firth.
\newblock An overview of composite likelihood methods.
\newblock \emph{Statistica Sinica}, 21\penalty0 (1):\penalty0 5--42, 2011.
\newblock ISSN 10170405, 19968507.

\bibitem[Vasta et~al.(2005)Vasta, Sonnenburg, Yan, Soderling,
  Shimizu-Albergine, and Beavo]{vasta2005pde1aMiceSperm}
V.~Vasta, W.~K. Sonnenburg, C.~Yan, S.~H. Soderling, M.~Shimizu-Albergine, and
  J.~A. Beavo.
\newblock Identification of a new variant of pde1a calmodulin-stimulated cyclic
  nucleotide phosphodiesterase expressed in mouse sperm.
\newblock \emph{Biology of Reproduction}, 73\penalty0 (4):\penalty0 598--609,
  2005.

\bibitem[Villa et~al.(2015{\natexlab{a}})Villa, Carrizzo, Spinelli, Ferrario,
  Malovini, Maciag, Damato, Auricchio, Spinetti, Sangalli,
  et~al.]{villa2015bpif4Angio}
F.~Villa, A.~Carrizzo, C.~C. Spinelli, A.~Ferrario, A.~Malovini, A.~Maciag,
  A.~Damato, A.~Auricchio, G.~Spinetti, E.~Sangalli, et~al.
\newblock Genetic analysis reveals a longevity-associated protein modulating
  endothelial function and angiogenesis.
\newblock \emph{Circulation Research}, 117\penalty0 (4):\penalty0 333--345,
  2015{\natexlab{a}}.

\bibitem[Villa et~al.(2015{\natexlab{b}})Villa, Malovini, Carrizzo, Spinelli,
  Ferrario, Maciag, Madonna, Bellazzi, Milanesi, Vecchione,
  et~al.]{villa2015bpifb4longevity}
F.~Villa, A.~Malovini, A.~Carrizzo, C.~C. Spinelli, A.~Ferrario, A.~Maciag,
  M.~Madonna, R.~Bellazzi, L.~Milanesi, C.~Vecchione, et~al.
\newblock Serum {BPIFB4} levels classify health status in long-living
  individuals.
\newblock \emph{Immunity \& Ageing}, 12\penalty0 (1):\penalty0 27,
  2015{\natexlab{b}}.

\bibitem[Villa et~al.(2018)Villa, Ciaglia, Maciag, Montella, Ferrario,
  Cattaneo, and Puca]{villa2018longevity}
F.~Villa, E.~Ciaglia, A.~Maciag, F.~Montella, A.~Ferrario, M.~Cattaneo, and
  A.~Puca.
\newblock Longevity associated variant of \textit{BPIFB4} mitigates monocyte
  mediated acquired immune response.
\newblock \emph{Innovation in Aging}, 2\penalty0 (Suppl 1):\penalty0 884, 2018.

\bibitem[Walter(2014)]{walter2014primateNKs}
L.~Walter.
\newblock Immunogenetics of {NK} cell receptors and {MHC Class I} ligands in
  non-human primates.
\newblock In \emph{Natural Hosts of SIV}, pages 269--285. Elsevier, 2014.

\bibitem[Watson et~al.(2013)Watson, Evans, and Egland]{watson2013susd2cancer}
A.~P. Watson, R.~L. Evans, and K.~A. Egland.
\newblock Multiple functions of sushi domain containing 2 (susd2) in breast
  tumorigenesis.
\newblock \emph{Molecular Cancer Research}, 11\penalty0 (1):\penalty0 74--85,
  2013.

\bibitem[Wigginton et~al.(2005)Wigginton, Cutler, and
  Abecasis]{wigginton2005hwe}
J.~E. Wigginton, D.~J. Cutler, and G.~R. Abecasis.
\newblock A note on exact tests of hardy-weinberg equilibrium.
\newblock \emph{The American Journal of Human Genetics}, 76\penalty0
  (5):\penalty0 887--893, 2005.

\bibitem[Wills(1991)]{wills1991mhcMulti}
C.~Wills.
\newblock Maintenance of multiallelic polymorphism at the mhc region.
\newblock \emph{Immunological reviews}, 124:\penalty0 165--220, 1991.

\bibitem[Wobber et~al.(2010)Wobber, Hare, Maboto, Lipson, Wrangham, and
  Ellison]{wobber2010steroid}
V.~Wobber, B.~Hare, J.~Maboto, S.~Lipson, R.~Wrangham, and P.~T. Ellison.
\newblock Differential changes in steroid hormones before competition in
  bonobos and chimpanzees.
\newblock \emph{Proceedings of the National Academy of Sciences}, 107\penalty0
  (28):\penalty0 12457--12462, 2010.

\bibitem[Wrangham(1993)]{Wrangham1993panSexEvo}
R.~W. Wrangham.
\newblock The evolution of sexuality in chimpanzees and bonobos.
\newblock \emph{Human Nature}, 4\penalty0 (1):\penalty0 47--79, Mar 1993.
\newblock ISSN 1936-4776.

\bibitem[Wroblewski et~al.(2017)Wroblewski, Guethlein, Norman, Li, Shaw, Han,
  Ndjango, Ahuka-Mundeke, Georgiev, Peeters, et~al.]{wroblewski2017bonoboMHC}
E.~E. Wroblewski, L.~A. Guethlein, P.~J. Norman, Y.~Li, C.~M. Shaw, A.~S. Han,
  J.-B.~N. Ndjango, S.~Ahuka-Mundeke, A.~V. Georgiev, M.~Peeters, et~al.
\newblock Bonobos maintain immune system diversity with three functional types
  of {MHC-B}.
\newblock \emph{The Journal of Immunology}, 198\penalty0 (9):\penalty0
  3480--3493, 2017.

\bibitem[Wroblewski et~al.(2019)Wroblewski, Parham, and
  Guethlein]{wroblewski2019hominidnk}
E.~E. Wroblewski, P.~Parham, and L.~A. Guethlein.
\newblock Two to tango: Co-evolution of hominid natural killer cell receptors
  and {MHC}.
\newblock \emph{Frontiers in Immunology}, 10, 2019.

\bibitem[Wu et~al.(2019)Wu, Chen, Chen, Wang, Xu, Peng, Hao, He, Huang, and
  Dai]{Wu2019stpg2clinical}
D.~Wu, Y.~Chen, Q.~Chen, G.~Wang, X.~Xu, A.~Peng, J.~Hao, J.~He, L.~Huang, and
  J.~Dai.
\newblock Clinical presentation and genetic profiles of chinese patients with
  velocardiofacial syndrome in a large referral centre.
\newblock \emph{Journal of Genetics}, 98\penalty0 (2):\penalty0 42, May 2019.

\bibitem[Wu et~al.(2000)Wu, Ribar, Cummings, Burton, McKnight, and
  Means]{wu2000camk4sperm}
J.~Y. Wu, T.~J. Ribar, D.~E. Cummings, K.~A. Burton, G.~S. McKnight, and A.~R.
  Means.
\newblock Spermiogenesis and exchange of basic nuclear proteins are impaired in
  male germ cells lacking camk4.
\newblock \emph{Nature genetics}, 25\penalty0 (4):\penalty0 448--452, 2000.

\bibitem[Xu et~al.(2011)Xu, Zhang, and O’Donnell]{xu2011pdeCNS}
Y.~Xu, H.-T. Zhang, and J.~M. O’Donnell.
\newblock Phosphodiesterases in the central nervous system: implications in
  mood and cognitive disorders.
\newblock In \emph{Phosphodiesterases as Drug Targets}, pages 447--485.
  Springer, 2011.

\bibitem[Yakut et~al.(2013)Yakut, Cetin, Clark, Usta, Berker, and
  Luleci]{yakut2013stpg2nosperm}
S.~Yakut, Z.~Cetin, O.~A. Clark, M.~F. Usta, S.~Berker, and G.~Luleci.
\newblock Exceptional complex chromosomal rearrangement and microdeletions at
  the 4q22. 3q23 and 14q31. 1q31. 3 regions in a patient with azoospermia.
\newblock \emph{Gene}, 512\penalty0 (1):\penalty0 157--160, 2013.

\bibitem[Yan et~al.(1994)Yan, Bentley, Sonnenburg, and
  Beavo]{yan1994pde1aBrain}
C.~Yan, J.~K. Bentley, W.~K. Sonnenburg, and J.~A. Beavo.
\newblock Differential expression of the 61 kda and 63 kda calmodulin-dependent
  phosphodiesterases in the mouse brain.
\newblock \emph{Journal of Neuroscience}, 14\penalty0 (3):\penalty0 973--984,
  1994.

\bibitem[Yang et~al.(2004)Yang, Wang, Li, Xu, Li, Ma, Fan, Bu, Liu, Fan,
  et~al.]{yang2004scn9aPain}
Y.~Yang, Y.~Wang, S.~Li, Z.~Xu, H.~Li, L.~Ma, J.~Fan, D.~Bu, B.~Liu, Z.~Fan,
  et~al.
\newblock {Mutations in \textit{SCN9A}, encoding a sodium channel alpha
  subunit, in patients with primary erythermalgia}.
\newblock \emph{Journal of Medical Genetics}, 41\penalty0 (3):\penalty0
  171--174, 2004.

\bibitem[Ye et~al.(2018)Ye, Chen, Villani, Gate, Subramaniam, Bhangale, Lee,
  Raj, Raychowdhury, Li, et~al.]{ye2018erap2}
C.~J. Ye, J.~Chen, A.-C. Villani, R.~E. Gate, M.~Subramaniam, T.~Bhangale,
  M.~N. Lee, T.~Raj, R.~Raychowdhury, W.~Li, et~al.
\newblock Genetic analysis of isoform usage in the human anti-viral response
  reveals influenza-specific regulation of erap2 transcripts under balancing
  selection.
\newblock \emph{Genome Research}, 28\penalty0 (12):\penalty0 1812--1825, 2018.

\bibitem[Yu et~al.(2016)Yu, Sondag, Malcuit, Kim, and
  Safadi]{yu2016gpnmbmacrophage}
B.~Yu, G.~R. Sondag, C.~Malcuit, M.-H. Kim, and F.~F. Safadi.
\newblock Macrophage-associated {Osteoactivin/GPNMB} mediates mesenchymal stem
  cell survival, proliferation, and migration via a cd44-dependent mechanism.
\newblock \emph{Journal of Cellular Biochemistry}, 117\penalty0 (7):\penalty0
  1511--1521, 2016.

\bibitem[Zhou et~al.(2012)Zhou, Liu, Li, Peng, Liu, and
  Li]{zhou2012gpnmbCancer}
L.~Zhou, F.~Liu, Y.~Li, Y.~Peng, Y.~Liu, and J.~Li.
\newblock Gpnmb/osteoactivin, an attractive target in cancer immunotherapy.
\newblock \emph{Neoplasma}, 59\penalty0 (1):\penalty0 1--5, 2012.

\end{thebibliography}
