# Supplementary material for: Flexible Mixture Model Approaches That Accommodate Footprint Size Variability for Robust Detection of Balancing Selection
Source: Mol Biol Evol. 2020 Oct 4;37(11):3267–91. doi: 10.1093/molbev/msaa134 (PMC7820363; doi:10.1093/molbev/msaa134)
Supplement: msaa134_supplementary_data [file msaa134_supplementary_data.zip › BallerMix_final/mixture_rev3_nomark.blg]

This is BibTeX, Version 0.99dThe top-level auxiliary file: mixture_rev3_nomark.aux
The style file: abbrvnat.bst
Database file #1: mixture.bib
Warning--empty chapter and pages in andre2001book
(There was 1 warning)
