# Supplementary material for: Flexible Mixture Model Approaches That Accommodate Footprint Size Variability for Robust Detection of Balancing Selection
Source: Mol Biol Evol. 2020 Oct 4;37(11):3267–91. doi: 10.1093/molbev/msaa134 (PMC7820363; doi:10.1093/molbev/msaa134)
Supplement: msaa134_supplementary_data [file msaa134_supplementary_data.zip › BallerMix_final/mixture_rev3_nomark.log]

This is pdfTeX, Version 3.14159265-2.6-1.40.19 (MiKTeX 2.9.6630 64-bit) (preloaded format=pdflatex 2018.4.18)  20 MAY 2020 18:42
entering extended mode
**./mixture_rev3_nomark.tex
(mixture_rev3_nomark.tex
LaTeX2e <2017-04-15>
Babel <3.18> and hyphenation patterns for 75 language(s) loaded.
("C:\Program Files\MiKTeX 2.9\tex\latex\base\article.cls"
Document Class: article 2014/09/29 v1.4h Standard LaTeX document class
("C:\Program Files\MiKTeX 2.9\tex\latex\base\size11.clo"
File: size11.clo 2014/09/29 v1.4h Standard LaTeX file (size option)
)
\c@part=\count79
\c@section=\count80
\c@subsection=\count81
\c@subsubsection=\count82
\c@paragraph=\count83
\c@subparagraph=\count84
\c@figure=\count85
\c@table=\count86
\abovecaptionskip=\skip41
\belowcaptionskip=\skip42
\bibindent=\dimen102
)
("C:\Program Files\MiKTeX 2.9\tex\latex\geometry\geometry.sty"
Package: geometry 2010/09/12 v5.6 Page Geometry

("C:\Program Files\MiKTeX 2.9\tex\latex\graphics\keyval.sty"
Package: keyval 2014/10/28 v1.15 key=value parser (DPC)
\KV@toks@=\toks14
)
("C:\Program Files\MiKTeX 2.9\tex\generic\oberdiek\ifpdf.sty"
Package: ifpdf 2017/03/15 v3.2 Provides the ifpdf switch
)
("C:\Program Files\MiKTeX 2.9\tex\generic\oberdiek\ifvtex.sty"
Package: ifvtex 2016/05/16 v1.6 Detect VTeX and its facilities (HO)
Package ifvtex Info: VTeX not detected.
)
("C:\Program Files\MiKTeX 2.9\tex\generic\ifxetex\ifxetex.sty"
Package: ifxetex 2010/09/12 v0.6 Provides ifxetex conditional
)
\Gm@cnth=\count87
\Gm@cntv=\count88
\c@Gm@tempcnt=\count89
\Gm@bindingoffset=\dimen103
\Gm@wd@mp=\dimen104
\Gm@odd@mp=\dimen105
\Gm@even@mp=\dimen106
\Gm@layoutwidth=\dimen107
\Gm@layoutheight=\dimen108
\Gm@layouthoffset=\dimen109
\Gm@layoutvoffset=\dimen110
\Gm@dimlist=\toks15

("C:\Program Files\MiKTeX 2.9\tex\latex\geometry\geometry.cfg"))
("C:\Program Files\MiKTeX 2.9\tex\latex\lineno\lineno.sty"
Package: lineno 2005/11/02 line numbers on paragraphs v4.41
\linenopenalty=\count90
\output=\toks16
\linenoprevgraf=\count91
\linenumbersep=\dimen111
\linenumberwidth=\dimen112
\c@linenumber=\count92
\c@pagewiselinenumber=\count93
\c@LN@truepage=\count94
\c@internallinenumber=\count95
\c@internallinenumbers=\count96
\quotelinenumbersep=\dimen113
\bframerule=\dimen114
\bframesep=\dimen115
\bframebox=\box26
LaTeX Info: Redefining \\ on input line 3056.
)
("C:\Program Files\MiKTeX 2.9\tex\latex\amsfonts\amsfonts.sty"
Package: amsfonts 2013/01/14 v3.01 Basic AMSFonts support
\@emptytoks=\toks17
\symAMSa=\mathgroup4
\symAMSb=\mathgroup5
LaTeX Font Info:    Overwriting math alphabet `\mathfrak' in version `bold'
(Font)                  U/euf/m/n --> U/euf/b/n on input line 106.
)
("C:\Program Files\MiKTeX 2.9\tex\latex\amsmath\amsmath.sty"
Package: amsmath 2017/09/02 v2.17a AMS math features
\@mathmargin=\skip43

For additional information on amsmath, use the `?' option.
("C:\Program Files\MiKTeX 2.9\tex\latex\amsmath\amstext.sty"
Package: amstext 2000/06/29 v2.01 AMS text

("C:\Program Files\MiKTeX 2.9\tex\latex\amsmath\amsgen.sty"
File: amsgen.sty 1999/11/30 v2.0 generic functions
\@emptytoks=\toks18
\ex@=\dimen116
))
("C:\Program Files\MiKTeX 2.9\tex\latex\amsmath\amsbsy.sty"
Package: amsbsy 1999/11/29 v1.2d Bold Symbols
\pmbraise@=\dimen117
)
("C:\Program Files\MiKTeX 2.9\tex\latex\amsmath\amsopn.sty"
Package: amsopn 2016/03/08 v2.02 operator names
)
\inf@bad=\count97
LaTeX Info: Redefining \frac on input line 213.
\uproot@=\count98
\leftroot@=\count99
LaTeX Info: Redefining \overline on input line 375.
\classnum@=\count100
\DOTSCASE@=\count101
LaTeX Info: Redefining \ldots on input line 472.
LaTeX Info: Redefining \dots on input line 475.
LaTeX Info: Redefining \cdots on input line 596.
\Mathstrutbox@=\box27
\strutbox@=\box28
\big@size=\dimen118
LaTeX Font Info:    Redeclaring font encoding OML on input line 712.
LaTeX Font Info:    Redeclaring font encoding OMS on input line 713.
\macc@depth=\count102
\c@MaxMatrixCols=\count103
\dotsspace@=\muskip10
\c@parentequation=\count104
\dspbrk@lvl=\count105
\tag@help=\toks19
\row@=\count106
\column@=\count107
\maxfields@=\count108
\andhelp@=\toks20
\eqnshift@=\dimen119
\alignsep@=\dimen120
\tagshift@=\dimen121
\tagwidth@=\dimen122
\totwidth@=\dimen123
\lineht@=\dimen124
\@envbody=\toks21
\multlinegap=\skip44
\multlinetaggap=\skip45
\mathdisplay@stack=\toks22
LaTeX Info: Redefining \[ on input line 2817.
LaTeX Info: Redefining \] on input line 2818.
)
("C:\Program Files\MiKTeX 2.9\tex\latex\amscls\amsthm.sty"
Package: amsthm 2017/10/31 v2.20.4
\thm@style=\toks23
\thm@bodyfont=\toks24
\thm@headfont=\toks25
\thm@notefont=\toks26
\thm@headpunct=\toks27
\thm@preskip=\skip46
\thm@postskip=\skip47
\thm@headsep=\skip48
\dth@everypar=\toks28
)
("C:\Program Files\MiKTeX 2.9\tex\latex\amsfonts\amssymb.sty"
Package: amssymb 2013/01/14 v3.01 AMS font symbols
)
("C:\Program Files\MiKTeX 2.9\tex\latex\mathtools\mathtools.sty"
Package: mathtools 2018/01/08 v1.21 mathematical typesetting tools

("C:\Program Files\MiKTeX 2.9\tex\latex\tools\calc.sty"
Package: calc 2014/10/28 v4.3 Infix arithmetic (KKT,FJ)
\calc@Acount=\count109
\calc@Bcount=\count110
\calc@Adimen=\dimen125
\calc@Bdimen=\dimen126
\calc@Askip=\skip49
\calc@Bskip=\skip50
LaTeX Info: Redefining \setlength on input line 80.
LaTeX Info: Redefining \addtolength on input line 81.
\calc@Ccount=\count111
\calc@Cskip=\skip51
)
("C:\Program Files\MiKTeX 2.9\tex\latex\mathtools\mhsetup.sty"
Package: mhsetup 2017/03/31 v1.3 programming setup (MH)
)
LaTeX Info: Thecontrolsequence`\('isalreadyrobust on input line 129.
LaTeX Info: Thecontrolsequence`\)'isalreadyrobust on input line 129.
LaTeX Info: Thecontrolsequence`\['isalreadyrobust on input line 129.
LaTeX Info: Thecontrolsequence`\]'isalreadyrobust on input line 129.
\g_MT_multlinerow_int=\count112
\l_MT_multwidth_dim=\dimen127
\origjot=\skip52
\l_MT_shortvdotswithinadjustabove_dim=\dimen128
\l_MT_shortvdotswithinadjustbelow_dim=\dimen129
\l_MT_above_intertext_sep=\dimen130
\l_MT_below_intertext_sep=\dimen131
\l_MT_above_shortintertext_sep=\dimen132
\l_MT_below_shortintertext_sep=\dimen133
)
("C:\Program Files\MiKTeX 2.9\tex\latex\setspace\setspace.sty"
Package: setspace 2011/12/19 v6.7a set line spacing
)
("C:\Program Files\MiKTeX 2.9\tex\latex\graphics\graphicx.sty"
Package: graphicx 2017/06/01 v1.1a Enhanced LaTeX Graphics (DPC,SPQR)

("C:\Program Files\MiKTeX 2.9\tex\latex\graphics\graphics.sty"
Package: graphics 2017/06/25 v1.2c Standard LaTeX Graphics (DPC,SPQR)

("C:\Program Files\MiKTeX 2.9\tex\latex\graphics\trig.sty"
Package: trig 2016/01/03 v1.10 sin cos tan (DPC)
)
("C:\Program Files\MiKTeX 2.9\tex\latex\graphics-cfg\graphics.cfg"
File: graphics.cfg 2016/06/04 v1.11 sample graphics configuration
)
Package graphics Info: Driver file: pdftex.def on input line 99.

("C:\Program Files\MiKTeX 2.9\tex\latex\graphics-def\pdftex.def"
File: pdftex.def 2018/01/08 v1.0l Graphics/color driver for pdftex
))
\Gin@req@height=\dimen134
\Gin@req@width=\dimen135
)
(C:\Users\xiaoh\AppData\Roaming\MiKTeX\2.9\tex\latex\caption\caption.sty
Package: caption 2019/09/01 v3.3d Customizing captions (AR)

(C:\Users\xiaoh\AppData\Roaming\MiKTeX\2.9\tex\latex\caption\caption3.sty
Package: caption3 2019/09/01 v1.8d caption3 kernel (AR)
Package caption3 Info: TeX engine: e-TeX on input line 64.
\captionmargin=\dimen136
\captionmargin@=\dimen137
\captionwidth=\dimen138
\caption@tempdima=\dimen139
\caption@indent=\dimen140
\caption@parindent=\dimen141
\caption@hangindent=\dimen142
)
\c@caption@flags=\count113
\c@ContinuedFloat=\count114
)
(C:\Users\xiaoh\AppData\Roaming\MiKTeX\2.9\tex\latex\xcolor\xcolor.sty
Package: xcolor 2016/05/11 v2.12 LaTeX color extensions (UK)

("C:\Program Files\MiKTeX 2.9\tex\latex\graphics-cfg\color.cfg"
File: color.cfg 2016/01/02 v1.6 sample color configuration
)
Package xcolor Info: Driver file: pdftex.def on input line 225.
Package xcolor Info: Model `cmy' substituted by `cmy0' on input line 1348.
Package xcolor Info: Model `hsb' substituted by `rgb' on input line 1352.
Package xcolor Info: Model `RGB' extended on input line 1364.
Package xcolor Info: Model `HTML' substituted by `rgb' on input line 1366.
Package xcolor Info: Model `Hsb' substituted by `hsb' on input line 1367.
Package xcolor Info: Model `tHsb' substituted by `hsb' on input line 1368.
Package xcolor Info: Model `HSB' substituted by `hsb' on input line 1369.
Package xcolor Info: Model `Gray' substituted by `gray' on input line 1370.
Package xcolor Info: Model `wave' substituted by `hsb' on input line 1371.
)
("C:\Program Files\MiKTeX 2.9\tex\latex\natbib\natbib.sty"
Package: natbib 2010/09/13 8.31b (PWD, AO)
\bibhang=\skip53
\bibsep=\skip54
LaTeX Info: Redefining \cite on input line 694.
\c@NAT@ctr=\count115
)
("C:\Program Files\MiKTeX 2.9\tex\latex\multibib\multibib.sty"
Package: multibib 2008/12/10 v1.4 Multiple bibliographies for one document.
\mb@biblabelwidth=\count116
)
\@auxoutS=\write3
 (S.aux)
\openout3 = `S.aux'.


("C:\Program Files\MiKTeX 2.9\tex\latex\preprint\authblk.sty"
Package: authblk 2001/02/27 1.3 (PWD)
\affilsep=\skip55
\@affilsep=\skip56
\c@Maxaffil=\count117
\c@authors=\count118
\c@affil=\count119
)
("C:\Program Files\MiKTeX 2.9\tex\latex\koma-script\scrextend.sty"
Package: scrextend 2018/03/30 v3.25 KOMA-Script package (extend other classes w
ith features of KOMA-Script classes)

("C:\Program Files\MiKTeX 2.9\tex\latex\koma-script\scrkbase.sty"
Package: scrkbase 2018/03/30 v3.25 KOMA-Script package (KOMA-Script-dependent b
asics and keyval usage)

("C:\Program Files\MiKTeX 2.9\tex\latex\koma-script\scrbase.sty"
Package: scrbase 2018/03/30 v3.25 KOMA-Script package (KOMA-Script-independent 
basics and keyval usage)

("C:\Program Files\MiKTeX 2.9\tex\latex\koma-script\scrlfile.sty"
Package: scrlfile 2018/03/30 v3.25 KOMA-Script package (loading files)
))))
("C:\Program Files\MiKTeX 2.9\tex\latex\multirow\multirow.sty"
Package: multirow 2016/11/25 v2.2 Span multiple rows of a table
\multirow@colwidth=\skip57
\multirow@cntb=\count120
\multirow@dima=\skip58
\bigstrutjot=\dimen143
)
("C:\Program Files\MiKTeX 2.9\tex\latex\ulem\ulem.sty"
\UL@box=\box29
\UL@hyphenbox=\box30
\UL@skip=\skip59
\UL@hook=\toks29
\UL@height=\dimen144
\UL@pe=\count121
\UL@pixel=\dimen145
\ULC@box=\box31
Package: ulem 2012/05/18
\ULdepth=\dimen146
)
(mixture_rev3_nomark.aux)
\openout1 = `mixture_rev3_nomark.aux'.

LaTeX Font Info:    Checking defaults for OML/cmm/m/it on input line 55.
LaTeX Font Info:    ... okay on input line 55.
LaTeX Font Info:    Checking defaults for T1/cmr/m/n on input line 55.
LaTeX Font Info:    ... okay on input line 55.
LaTeX Font Info:    Checking defaults for OT1/cmr/m/n on input line 55.
LaTeX Font Info:    ... okay on input line 55.
LaTeX Font Info:    Checking defaults for OMS/cmsy/m/n on input line 55.
LaTeX Font Info:    ... okay on input line 55.
LaTeX Font Info:    Checking defaults for OMX/cmex/m/n on input line 55.
LaTeX Font Info:    ... okay on input line 55.
LaTeX Font Info:    Checking defaults for U/cmr/m/n on input line 55.
LaTeX Font Info:    ... okay on input line 55.

*geometry* driver: auto-detecting
*geometry* detected driver: pdftex
*geometry* verbose mode - [ preamble ] result:
* driver: pdftex
* paper: <default>
* layout: <same size as paper>
* layoutoffset:(h,v)=(0.0pt,0.0pt)
* modes: 
* h-part:(L,W,R)=(54.2025pt, 505.89pt, 54.2025pt)
* v-part:(T,H,B)=(54.2025pt, 686.56499pt, 54.2025pt)
* \paperwidth=614.295pt
* \paperheight=794.96999pt
* \textwidth=505.89pt
* \textheight=686.56499pt
* \oddsidemargin=-18.06749pt
* \evensidemargin=-18.06749pt
* \topmargin=-18.06749pt
* \headheight=0.0pt
* \headsep=0.0pt
* \topskip=11.0pt
* \footskip=30.0pt
* \marginparwidth=59.0pt
* \marginparsep=10.0pt
* \columnsep=10.0pt
* \skip\footins=10.0pt plus 4.0pt minus 2.0pt
* \hoffset=0.0pt
* \voffset=0.0pt
* \mag=1000
* \@twocolumnfalse
* \@twosidefalse
* \@mparswitchfalse
* \@reversemarginfalse
* (1in=72.27pt=25.4mm, 1cm=28.453pt)

("C:\Program Files\MiKTeX 2.9\tex\context\base\supp-pdf.mkii"
[Loading MPS to PDF converter (version 2006.09.02).]
\scratchcounter=\count122
\scratchdimen=\dimen147
\scratchbox=\box32
\nofMPsegments=\count123
\nofMParguments=\count124
\everyMPshowfont=\toks30
\MPscratchCnt=\count125
\MPscratchDim=\dimen148
\MPnumerator=\count126
\makeMPintoPDFobject=\count127
\everyMPtoPDFconversion=\toks31
) ("C:\Program Files\MiKTeX 2.9\tex\latex\oberdiek\epstopdf-base.sty"
Package: epstopdf-base 2016/05/15 v2.6 Base part for package epstopdf

("C:\Program Files\MiKTeX 2.9\tex\generic\oberdiek\infwarerr.sty"
Package: infwarerr 2016/05/16 v1.4 Providing info/warning/error messages (HO)
)
("C:\Program Files\MiKTeX 2.9\tex\latex\oberdiek\grfext.sty"
Package: grfext 2016/05/16 v1.2 Manage graphics extensions (HO)

("C:\Program Files\MiKTeX 2.9\tex\generic\oberdiek\kvdefinekeys.sty"
Package: kvdefinekeys 2016/05/16 v1.4 Define keys (HO)

("C:\Program Files\MiKTeX 2.9\tex\generic\oberdiek\ltxcmds.sty"
Package: ltxcmds 2016/05/16 v1.23 LaTeX kernel commands for general use (HO)
)))
("C:\Program Files\MiKTeX 2.9\tex\latex\oberdiek\kvoptions.sty"
Package: kvoptions 2016/05/16 v3.12 Key value format for package options (HO)

("C:\Program Files\MiKTeX 2.9\tex\generic\oberdiek\kvsetkeys.sty"
Package: kvsetkeys 2016/05/16 v1.17 Key value parser (HO)

("C:\Program Files\MiKTeX 2.9\tex\generic\oberdiek\etexcmds.sty"
Package: etexcmds 2016/05/16 v1.6 Avoid name clashes with e-TeX commands (HO)

("C:\Program Files\MiKTeX 2.9\tex\generic\oberdiek\ifluatex.sty"
Package: ifluatex 2016/05/16 v1.4 Provides the ifluatex switch (HO)
Package ifluatex Info: LuaTeX not detected.
)
Package etexcmds Info: Could not find \expanded.
(etexcmds)             That can mean that you are not using pdfTeX 1.50 or
(etexcmds)             that some package has redefined \expanded.
(etexcmds)             In the latter case, load this package earlier.
)))
("C:\Program Files\MiKTeX 2.9\tex\generic\oberdiek\pdftexcmds.sty"
Package: pdftexcmds 2018/01/21 v0.26 Utility functions of pdfTeX for LuaTeX (HO
)
Package pdftexcmds Info: LuaTeX not detected.
Package pdftexcmds Info: \pdf@primitive is available.
Package pdftexcmds Info: \pdf@ifprimitive is available.
Package pdftexcmds Info: \pdfdraftmode found.
)
Package epstopdf-base Info: Redefining graphics rule for `.eps' on input line 4
38.
Package grfext Info: Graphics extension search list:
(grfext)             [.pdf,.png,.jpg,.mps,.jpeg,.jbig2,.jb2,.PDF,.PNG,.JPG,.JPE
G,.JBIG2,.JB2,.eps]
(grfext)             \AppendGraphicsExtensions on input line 456.
)
Package caption Info: Begin \AtBeginDocument code.
Package caption Info: End \AtBeginDocument code.
LaTeX Font Info:    Try loading font information for U+msa on input line 57.

("C:\Program Files\MiKTeX 2.9\tex\latex\amsfonts\umsa.fd"
File: umsa.fd 2013/01/14 v3.01 AMS symbols A
)
LaTeX Font Info:    Try loading font information for U+msb on input line 57.

("C:\Program Files\MiKTeX 2.9\tex\latex\amsfonts\umsb.fd"
File: umsb.fd 2013/01/14 v3.01 AMS symbols B
)
LaTeX Font Info:    Try loading font information for OMS+cmr on input line 57.

("C:\Program Files\MiKTeX 2.9\tex\latex\base\omscmr.fd"
File: omscmr.fd 2014/09/29 v2.5h Standard LaTeX font definitions
)
LaTeX Font Info:    Font shape `OMS/cmr/m/n' in size <8> not available
(Font)              Font shape `OMS/cmsy/m/n' tried instead on input line 57.
LaTeX Font Info:    Font shape `OMS/cmr/m/n' in size <6> not available
(Font)              Font shape `OMS/cmsy/m/n' tried instead on input line 57.
 [1

{C:/Users/xiaoh/AppData/Local/MiKTeX/2.9/pdftex/config/pdftex.map}] [2] [3] [4]
 [5]
Underfull \hbox (badness 1320) in paragraph at lines 166--167
[]\OT1/cmr/m/n/10.95 Based on the prob-a-bil-ity dis-tri-bu-tions de-scribed fo
r the five mod-els, for each model $\OML/cmm/m/it/10.95 X \OMS/cmsy/m/n/10.95 2

 []


Package amsmath Warning: Foreign command \atop;
(amsmath)                \frac or \genfrac should be used instead
(amsmath)                 on input line 177.

[6] [7] [8] [9] [10] [11]
Underfull \hbox (badness 1845) in paragraph at lines 248--249
[]\OT1/cmr/m/n/10.95 Other re-gions with out-stand-ing peaks shared by both sca
ns in-clude the genes \OT1/cmr/m/it/10.95 CPE \OT1/cmr/m/n/10.95 (Fig-
 []

[12] [13] [14] [15] [16] [17] [18] [19] [20] [21] [22] [23] [24]
(mixture_rev3_nomark.bbl [25]
Missing character: There is no â in font cmr10!
Missing character: There is no € in font cmr10!
Missing character: There is no ” in font cmr10!
Missing character: There is no Ã in font cmr10!
Missing character: There is no © in font cmr10!
 [26] [27]
Missing character: There is no â in font cmr10!
Missing character: There is no € in font cmr10!
Missing character: There is no “ in font cmr10!
 [28] [29]
Missing character: There is no â in font cmti10!
Missing character: There is no € in font cmti10!
Missing character: There is no ™ in font cmti10!
 [30]
Missing character: There is no â in font cmr10!
Missing character: There is no € in font cmr10!
Missing character: There is no ™ in font cmr10!
Missing character: There is no Ã in font cmr10!
Missing character: There is no § in font cmr10!
Missing character: There is no Ã in font cmr10!
Missing character: There is no © in font cmr10!
Missing character: There is no Ã in font cmr10!
Missing character: There is no © in font cmr10!
Missing character: There is no Ã in font cmr10!
Missing character: There is no ¤ in font cmr10!
Missing character: There is no Ã in font cmr10!
Missing character: There is no ¤ in font cmr10!
 [31] [32] [33] [34]
Missing character: There is no â in font cmr10!
Missing character: There is no € in font cmr10!
Missing character: There is no ™ in font cmr10!
)
[35]
<figures/Fig1_schematic_3panel.png, id=132, 942.4008pt x 623.4492pt>
File: figures/Fig1_schematic_3panel.png Graphic file (type png)
<use figures/Fig1_schematic_3panel.png>
Package pdftex.def Info: figures/Fig1_schematic_3panel.png  used on input line 
402.
(pdftex.def)             Requested size: 505.89pt x 334.67883pt.
 [36 <./figures/Fig1_schematic_3panel.png>]
<figures/Fig2_PropLoss-05AUC_Bs_v_T12+stats_HCG_15MYA_s01_h20.png, id=138, 1317
.42188pt x 1844.39063pt>
File: figures/Fig2_PropLoss-05AUC_Bs_v_T12+stats_HCG_15MYA_s01_h20.png Graphic 
file (type png)
<use figures/Fig2_PropLoss-05AUC_Bs_v_T12+stats_HCG_15MYA_s01_h20.png>
Package pdftex.def Info: figures/Fig2_PropLoss-05AUC_Bs_v_T12+stats_HCG_15MYA_s
01_h20.png  used on input line 411.
(pdftex.def)             Requested size: 354.12144pt x 495.76883pt.
 [37 <./figures/Fig2_PropLoss-05AUC_Bs_v_T12+stats_HCG_15MYA_s01_h20.png>]
<figures/Fig3_Time-power_1-15mya_bimodalBs_v_T12+stats_6panel.png, id=143, 2409
.0pt x 1957.3125pt>
File: figures/Fig3_Time-power_1-15mya_bimodalBs_v_T12+stats_6panel.png Graphic 
file (type png)
<use figures/Fig3_Time-power_1-15mya_bimodalBs_v_T12+stats_6panel.png>
Package pdftex.def Info: figures/Fig3_Time-power_1-15mya_bimodalBs_v_T12+stats_
6panel.png  used on input line 420.
(pdftex.def)             Requested size: 505.89pt x 411.0179pt.
 [38 <./figures/Fig3_Time-power_1-15mya_bimodalBs_v_T12+stats_6panel.png>]
<figures/Fig4_anntManhattan_hg38_B2_all_WG_crg50m0-6filters_LR.png, id=148, 963
.6pt x 542.025pt>
File: figures/Fig4_anntManhattan_hg38_B2_all_WG_crg50m0-6filters_LR.png Graphic
 file (type png)
<use figures/Fig4_anntManhattan_hg38_B2_all_WG_crg50m0-6filters_LR.png>
Package pdftex.def Info: figures/Fig4_anntManhattan_hg38_B2_all_WG_crg50m0-6fil
ters_LR.png  used on input line 428.
(pdftex.def)             Requested size: 505.89pt x 284.55911pt.
 [39 <./figures/Fig4_anntManhattan_hg38_B2_all_WG_crg50m0-6filters_LR.png>]
<figures/Fig5_hg38_B2_Chr6_HLA-D_800kb_LR-fancyGene-xA_spect.png, id=153, 826.2
2678pt x 585.02565pt>
File: figures/Fig5_hg38_B2_Chr6_HLA-D_800kb_LR-fancyGene-xA_spect.png Graphic f
ile (type png)
<use figures/Fig5_hg38_B2_Chr6_HLA-D_800kb_LR-fancyGene-xA_spect.png>
Package pdftex.def Info: figures/Fig5_hg38_B2_Chr6_HLA-D_800kb_LR-fancyGene-xA_
spect.png  used on input line 436.
(pdftex.def)             Requested size: 505.89pt x 358.20413pt.
 [40 <./figures/Fig5_hg38_B2_Chr6_HLA-D_800kb_LR-fancyGene-xA_spect.png>]

Package amsmath Warning: Foreign command \atopwithdelims;
(amsmath)                \frac or \genfrac should be used instead
(amsmath)                 on input line 473.


Package amsmath Warning: Foreign command \over;
(amsmath)                \frac or \genfrac should be used instead
(amsmath)                 on input line 475.

[1


]
Missing character: There is no ã in font cmr10!
Missing character: There is no € in font cmr10!
Missing character: There is no ‚ in font cmr10!
Missing character: There is no ã in font cmr10!
Missing character: There is no € in font cmr10!
Missing character: There is no ‚ in font cmr10!
 [2] [3]

Package natbib Warning: Citation `ewens1974seg' on page 4 undefined on input li
ne 519.


Package natbib Warning: Citation `Watterson1975' on page 4 undefined on input l
ine 519.

[4]
No file S.bbl.
[5]
<figures/FigS1_HCG_tree.png, id=176, 385.9218pt x 455.301pt>
File: figures/FigS1_HCG_tree.png Graphic file (type png)
<use figures/FigS1_HCG_tree.png>
Package pdftex.def Info: figures/FigS1_HCG_tree.png  used on input line 579.
(pdftex.def)             Requested size: 252.94499pt x 298.42928pt.
 [6 <./figures/FigS1_HCG_tree.png>]
<figures/FigS2_splitPanel-winSize-05AUC_HCG_15MYA_s001_h20.png, id=181, 361.35p
t x 361.35pt>
File: figures/FigS2_splitPanel-winSize-05AUC_HCG_15MYA_s001_h20.png Graphic fil
e (type png)
<use figures/FigS2_splitPanel-winSize-05AUC_HCG_15MYA_s001_h20.png>
Package pdftex.def Info: figures/FigS2_splitPanel-winSize-05AUC_HCG_15MYA_s001_
h20.png  used on input line 588.
(pdftex.def)             Requested size: 361.34912pt x 361.34912pt.
 [7 <./figures/FigS2_splitPanel-winSize-05AUC_HCG_15MYA_s001_h20.png (PNG copy)
>]
<figures/FigS3_TPRdiffs-noROC_B-5var_v_T12+stats_HCG_15MYA_s01_h100_all-v-alpha
.png, id=185, 289.08pt x 216.81pt>
File: figures/FigS3_TPRdiffs-noROC_B-5var_v_T12+stats_HCG_15MYA_s01_h100_all-v-
alpha.png Graphic file (type png)
<use figures/FigS3_TPRdiffs-noROC_B-5var_v_T12+stats_HCG_15MYA_s01_h100_all-v-a
lpha.png>
Package pdftex.def Info: figures/FigS3_TPRdiffs-noROC_B-5var_v_T12+stats_HCG_15
MYA_s01_h100_all-v-alpha.png  used on input line 597.
(pdftex.def)             Requested size: 289.07928pt x 216.80946pt.
 [8 <./figures/FigS3_TPRdiffs-noROC_B-5var_v_T12+stats_HCG_15MYA_s01_h100_all-v
-alpha.png (PNG copy)>]
<figures/FigS4_Time-power_1-5mya_bimodalBs_v_T12+stats_6panel.png, id=189, 2409
.0pt x 1957.3125pt>
File: figures/FigS4_Time-power_1-5mya_bimodalBs_v_T12+stats_6panel.png Graphic 
file (type png)
<use figures/FigS4_Time-power_1-5mya_bimodalBs_v_T12+stats_6panel.png>
Package pdftex.def Info: figures/FigS4_Time-power_1-5mya_bimodalBs_v_T12+stats_
6panel.png  used on input line 606.
(pdftex.def)             Requested size: 505.89pt x 411.0179pt.
 [9 <./figures/FigS4_Time-power_1-5mya_bimodalBs_v_T12+stats_6panel.png>]
<figures/FigS5_HCG_10rec_Neut_ROC+powerbar_alphaB+stats.png, id=195, 2634.84375
pt x 1046.40938pt>
File: figures/FigS5_HCG_10rec_Neut_ROC+powerbar_alphaB+stats.png Graphic file (
type png)
<use figures/FigS5_HCG_10rec_Neut_ROC+powerbar_alphaB+stats.png>
Package pdftex.def Info: figures/FigS5_HCG_10rec_Neut_ROC+powerbar_alphaB+stats
.png  used on input line 615.
(pdftex.def)             Requested size: 505.89pt x 200.91151pt.
 [10 <./figures/FigS5_HCG_10rec_Neut_ROC+powerbar_alphaB+stats.png>]
<figures/FigS6_splitView_HCG_10rec_Neut_ROC+powerbar_alphaB+stats.png, id=200, 
469.755pt x 361.35pt>
File: figures/FigS6_splitView_HCG_10rec_Neut_ROC+powerbar_alphaB+stats.png Grap
hic file (type png)
<use figures/FigS6_splitView_HCG_10rec_Neut_ROC+powerbar_alphaB+stats.png>
Package pdftex.def Info: figures/FigS6_splitView_HCG_10rec_Neut_ROC+powerbar_al
phaB+stats.png  used on input line 624.
(pdftex.def)             Requested size: 505.89pt x 389.14392pt.
 [11 <./figures/FigS6_splitView_HCG_10rec_Neut_ROC+powerbar_alphaB+stats.png (P
NG copy)>]
<figures/FigS7_HCG_100rec_Neut_ROC+powerbar_alphaB+stats.png, id=204, 505.89pt 
x 198.30888pt>
File: figures/FigS7_HCG_100rec_Neut_ROC+powerbar_alphaB+stats.png Graphic file 
(type png)
<use figures/FigS7_HCG_100rec_Neut_ROC+powerbar_alphaB+stats.png>
Package pdftex.def Info: figures/FigS7_HCG_100rec_Neut_ROC+powerbar_alphaB+stat
s.png  used on input line 633.
(pdftex.def)             Requested size: 505.89pt x 198.31142pt.
 [12 <./figures/FigS7_HCG_100rec_Neut_ROC+powerbar_alphaB+stats.png>]
<figures/FigS8_splitView_HCG_100rec_Neut_ROC+powerbar_alphaB+stats.png, id=209,
 469.755pt x 361.35pt>
File: figures/FigS8_splitView_HCG_100rec_Neut_ROC+powerbar_alphaB+stats.png Gra
phic file (type png)
<use figures/FigS8_splitView_HCG_100rec_Neut_ROC+powerbar_alphaB+stats.png>
Package pdftex.def Info: figures/FigS8_splitView_HCG_100rec_Neut_ROC+powerbar_a
lphaB+stats.png  used on input line 642.
(pdftex.def)             Requested size: 505.89pt x 389.14392pt.
 [13 <./figures/FigS8_splitView_HCG_100rec_Neut_ROC+powerbar_alphaB+stats.png (
PNG copy)>]
<figures/FigS9_HCG_localMut_ROC+powerbar_alphaB+stats.png, id=213, 505.89pt x 1
97.73071pt>
File: figures/FigS9_HCG_localMut_ROC+powerbar_alphaB+stats.png Graphic file (ty
pe png)
<use figures/FigS9_HCG_localMut_ROC+powerbar_alphaB+stats.png>
Package pdftex.def Info: figures/FigS9_HCG_localMut_ROC+powerbar_alphaB+stats.p
ng  used on input line 651.
(pdftex.def)             Requested size: 505.89pt x 197.73322pt.
 [14 <./figures/FigS9_HCG_localMut_ROC+powerbar_alphaB+stats.png>]
<figures/FigS10_splitView_HCG_localMut_ROC+powerbar_alphaB+stats.png, id=218, 4
69.755pt x 361.35pt>
File: figures/FigS10_splitView_HCG_localMut_ROC+powerbar_alphaB+stats.png Graph
ic file (type png)
<use figures/FigS10_splitView_HCG_localMut_ROC+powerbar_alphaB+stats.png>
Package pdftex.def Info: figures/FigS10_splitView_HCG_localMut_ROC+powerbar_alp
haB+stats.png  used on input line 660.
(pdftex.def)             Requested size: 505.89pt x 389.14392pt.
 [15 <./figures/FigS10_splitView_HCG_localMut_ROC+powerbar_alphaB+stats.png (PN
G copy)>]
<figures/FigS11_newHCG_5Mut_ROC+bar_allStats_biBs-stdBetas_ori+DSs.png, id=223,
 794.97pt x 505.89pt>
File: figures/FigS11_newHCG_5Mut_ROC+bar_allStats_biBs-stdBetas_ori+DSs.png Gra
phic file (type png)
<use figures/FigS11_newHCG_5Mut_ROC+bar_allStats_biBs-stdBetas_ori+DSs.png>
Package pdftex.def Info: figures/FigS11_newHCG_5Mut_ROC+bar_allStats_biBs-stdBe
tas_ori+DSs.png  used on input line 669.
(pdftex.def)             Requested size: 505.89pt x 321.93903pt.
 [16 <./figures/FigS11_newHCG_5Mut_ROC+bar_allStats_biBs-stdBetas_ori+DSs.png (
PNG copy)>]
<figures/FigS12_splitView_HCG_5Mut_01ROC+powerbar_alphaB+stats.png, id=227, 469
.755pt x 361.35pt>
File: figures/FigS12_splitView_HCG_5Mut_01ROC+powerbar_alphaB+stats.png Graphic
 file (type png)
<use figures/FigS12_splitView_HCG_5Mut_01ROC+powerbar_alphaB+stats.png>
Package pdftex.def Info: figures/FigS12_splitView_HCG_5Mut_01ROC+powerbar_alpha
B+stats.png  used on input line 678.
(pdftex.def)             Requested size: 505.89pt x 389.14392pt.
 [17 <./figures/FigS12_splitView_HCG_5Mut_01ROC+powerbar_alphaB+stats.png (PNG 
copy)>]
<figures/FigS13_mixNeut_rerun_ROC+bars.png, id=231, 794.97pt x 413.96255pt>
File: figures/FigS13_mixNeut_rerun_ROC+bars.png Graphic file (type png)
<use figures/FigS13_mixNeut_rerun_ROC+bars.png>
Package pdftex.def Info: figures/FigS13_mixNeut_rerun_ROC+bars.png  used on inp
ut line 687.
(pdftex.def)             Requested size: 505.89pt x 263.43811pt.

[18 <./figures/FigS13_mixNeut_rerun_ROC+bars.png>]
<figures/FigS14_newHCG_5Mut_5MYA_s001_h20_01ROC+bar_60snp-1v5kb.png, id=236, 50
5.89pt x 433.62pt>
File: figures/FigS14_newHCG_5Mut_5MYA_s001_h20_01ROC+bar_60snp-1v5kb.png Graphi
c file (type png)
<use figures/FigS14_newHCG_5Mut_5MYA_s001_h20_01ROC+bar_60snp-1v5kb.png>
Package pdftex.def Info: figures/FigS14_newHCG_5Mut_5MYA_s001_h20_01ROC+bar_60s
np-1v5kb.png  used on input line 696.
(pdftex.def)             Requested size: 505.89pt x 433.62555pt.
 [19 <./figures/FigS14_newHCG_5Mut_5MYA_s001_h20_01ROC+bar_60snp-1v5kb.png (PNG
 copy)>]
<figures/FigS15_Time-power_HC_CEU2_1-5mya_alphaB+Stats_3panel.png, id=240, 2409
.0pt x 1053.9375pt>
File: figures/FigS15_Time-power_HC_CEU2_1-5mya_alphaB+Stats_3panel.png Graphic 
file (type png)
<use figures/FigS15_Time-power_HC_CEU2_1-5mya_alphaB+Stats_3panel.png>
Package pdftex.def Info: figures/FigS15_Time-power_HC_CEU2_1-5mya_alphaB+Stats_
3panel.png  used on input line 705.
(pdftex.def)             Requested size: 505.89pt x 221.31732pt.
 [20 <./figures/FigS15_Time-power_HC_CEU2_1-5mya_alphaB+Stats_3panel.png>]
<figures/FigS16_Time-power_HC_Dzeeta_psmc_1-5mya_alphaB+Stats_3panel.png, id=24
4, 578.16pt x 252.945pt>
File: figures/FigS16_Time-power_HC_Dzeeta_psmc_1-5mya_alphaB+Stats_3panel.png G
raphic file (type png)
<use figures/FigS16_Time-power_HC_Dzeeta_psmc_1-5mya_alphaB+Stats_3panel.png>
Package pdftex.def Info: figures/FigS16_Time-power_HC_Dzeeta_psmc_1-5mya_alphaB
+Stats_3panel.png  used on input line 714.
(pdftex.def)             Requested size: 505.89pt x 221.32632pt.
 [21 <./figures/FigS16_Time-power_HC_Dzeeta_psmc_1-5mya_alphaB+Stats_3panel.png
>]
<figures/FigS17_Time-power_HC_CEU2_1-5mya_matchB+Stats_3panel.png, id=250, 2409
.0pt x 1053.9375pt>
File: figures/FigS17_Time-power_HC_CEU2_1-5mya_matchB+Stats_3panel.png Graphic 
file (type png)
<use figures/FigS17_Time-power_HC_CEU2_1-5mya_matchB+Stats_3panel.png>
Package pdftex.def Info: figures/FigS17_Time-power_HC_CEU2_1-5mya_matchB+Stats_
3panel.png  used on input line 723.
(pdftex.def)             Requested size: 505.89pt x 221.31732pt.
 [22 <./figures/FigS17_Time-power_HC_CEU2_1-5mya_matchB+Stats_3panel.png>]
<figures/FigS18_Time-power_HC_Dzeeta_psmc_1-5mya_matchB+Stats_3panel.png, id=25
4, 2409.0pt x 1053.9375pt>
File: figures/FigS18_Time-power_HC_Dzeeta_psmc_1-5mya_matchB+Stats_3panel.png G
raphic file (type png)
<use figures/FigS18_Time-power_HC_Dzeeta_psmc_1-5mya_matchB+Stats_3panel.png>
Package pdftex.def Info: figures/FigS18_Time-power_HC_Dzeeta_psmc_1-5mya_matchB
+Stats_3panel.png  used on input line 732.
(pdftex.def)             Requested size: 505.89pt x 221.31732pt.
 [23 <./figures/FigS18_Time-power_HC_Dzeeta_psmc_1-5mya_matchB+Stats_3panel.png
>]
<figures/FigS19_Time-power_HCB_splitMut_1-5mya_B+Stats_6panel.png, id=259, 578.
16pt x 433.62pt>
File: figures/FigS19_Time-power_HCB_splitMut_1-5mya_B+Stats_6panel.png Graphic 
file (type png)
<use figures/FigS19_Time-power_HCB_splitMut_1-5mya_B+Stats_6panel.png>
Package pdftex.def Info: figures/FigS19_Time-power_HCB_splitMut_1-5mya_B+Stats_
6panel.png  used on input line 741.
(pdftex.def)             Requested size: 505.89pt x 379.41656pt.
 [24 <./figures/FigS19_Time-power_HCB_splitMut_1-5mya_B+Stats_6panel.png (PNG c
opy)>]
<figures/FigS20_Time-power_HCB_splitMut_CEU_1-5mya_B+Stats_4panel.png, id=263, 
433.62pt x 469.755pt>
File: figures/FigS20_Time-power_HCB_splitMut_CEU_1-5mya_B+Stats_4panel.png Grap
hic file (type png)
<use figures/FigS20_Time-power_HCB_splitMut_CEU_1-5mya_B+Stats_4panel.png>
Package pdftex.def Info: figures/FigS20_Time-power_HCB_splitMut_CEU_1-5mya_B+St
ats_4panel.png  used on input line 750.
(pdftex.def)             Requested size: 505.89pt x 548.07722pt.
 [25 <./figures/FigS20_Time-power_HCB_splitMut_CEU_1-5mya_B+Stats_4panel.png (P
NG copy)>]
<figures/FigS21_newAnnt-B2_wg_allYRI_HW_CRG+RepeatMasker+SD1+SD2.png, id=267, 9
63.6pt x 549.7338pt>
File: figures/FigS21_newAnnt-B2_wg_allYRI_HW_CRG+RepeatMasker+SD1+SD2.png Graph
ic file (type png)
<use figures/FigS21_newAnnt-B2_wg_allYRI_HW_CRG+RepeatMasker+SD1+SD2.png>
Package pdftex.def Info: figures/FigS21_newAnnt-B2_wg_allYRI_HW_CRG+RepeatMaske
r+SD1+SD2.png  used on input line 759.
(pdftex.def)             Requested size: 505.89pt x 288.60617pt.
 [26 <./figures/FigS21_newAnnt-B2_wg_allYRI_HW_CRG+RepeatMasker+SD1+SD2.png>]
<figures/FigS22_newAnnt-B2_wg_allCEU_HW_CRG+RepeatMasker+SD1+SD2.png, id=272, 9
63.6pt x 544.434pt>
File: figures/FigS22_newAnnt-B2_wg_allCEU_HW_CRG+RepeatMasker+SD1+SD2.png Graph
ic file (type png)
<use figures/FigS22_newAnnt-B2_wg_allCEU_HW_CRG+RepeatMasker+SD1+SD2.png>
Package pdftex.def Info: figures/FigS22_newAnnt-B2_wg_allCEU_HW_CRG+RepeatMaske
r+SD1+SD2.png  used on input line 767.
(pdftex.def)             Requested size: 505.89pt x 285.82382pt.
 [27 <./figures/FigS22_newAnnt-B2_wg_allCEU_HW_CRG+RepeatMasker+SD1+SD2.png>]
<figures/FigS23_CEU_HLA-D_Chr6_326-332e5_LR-fancyGene-aD_T2+pi+avgUniq+Depth.pn
g, id=278, 4824.77531pt x 4307.59312pt>
File: figures/FigS23_CEU_HLA-D_Chr6_326-332e5_LR-fancyGene-aD_T2+pi+avgUniq+Dep
th.png Graphic file (type png)
<use figures/FigS23_CEU_HLA-D_Chr6_326-332e5_LR-fancyGene-aD_T2+pi+avgUniq+Dept
h.png>
Package pdftex.def Info: figures/FigS23_CEU_HLA-D_Chr6_326-332e5_LR-fancyGene-a
D_T2+pi+avgUniq+Depth.png  used on input line 775.
(pdftex.def)             Requested size: 505.89pt x 451.62048pt.
 [28 <./figures/FigS23_CEU_HLA-D_Chr6_326-332e5_LR-fancyGene-aD_T2+pi+avgUniq+D
epth.png>]
<figures/FigS24_YRI_HLA-D_Chr6_326-332e5_LR-fancyGene-aD_T2+pi+avgUniq+Depth.pn
g, id=282, 4824.77531pt x 4307.59312pt>
File: figures/FigS24_YRI_HLA-D_Chr6_326-332e5_LR-fancyGene-aD_T2+pi+avgUniq+Dep
th.png Graphic file (type png)
<use figures/FigS24_YRI_HLA-D_Chr6_326-332e5_LR-fancyGene-aD_T2+pi+avgUniq+Dept
h.png>
Package pdftex.def Info: figures/FigS24_YRI_HLA-D_Chr6_326-332e5_LR-fancyGene-a
D_T2+pi+avgUniq+Depth.png  used on input line 783.
(pdftex.def)             Requested size: 505.89pt x 451.62048pt.

[29 <./figures/FigS24_YRI_HLA-D_Chr6_326-332e5_LR-fancyGene-aD_T2+pi+avgUniq+De
pth.png>]
<figures/FigS25_CEU_B2_alpha1e-8_ERAP2_Chr5_962-963e5_LR-fancyGene-aD_T2+pi+avg
Uniq+Depth.png, id=286, 1011.78pt x 885.3075pt>
File: figures/FigS25_CEU_B2_alpha1e-8_ERAP2_Chr5_962-963e5_LR-fancyGene-aD_T2+p
i+avgUniq+Depth.png Graphic file (type png)
<use figures/FigS25_CEU_B2_alpha1e-8_ERAP2_Chr5_962-963e5_LR-fancyGene-aD_T2+pi
+avgUniq+Depth.png>
Package pdftex.def Info: figures/FigS25_CEU_B2_alpha1e-8_ERAP2_Chr5_962-963e5_L
R-fancyGene-aD_T2+pi+avgUniq+Depth.png  used on input line 791.
(pdftex.def)             Requested size: 505.89pt x 442.65266pt.
 [30 <./figures/FigS25_CEU_B2_alpha1e-8_ERAP2_Chr5_962-963e5_LR-fancyGene-aD_T2
+pi+avgUniq+Depth.png (PNG copy)>]
<figures/FigS26_YRI_B2_alpha1e-8_ERAP2_Chr5_962-963e5_LR-fancyGene-aD_T2+pi+avg
Uniq+Depth.png, id=290, 1011.78pt x 885.3075pt>
File: figures/FigS26_YRI_B2_alpha1e-8_ERAP2_Chr5_962-963e5_LR-fancyGene-aD_T2+p
i+avgUniq+Depth.png Graphic file (type png)
<use figures/FigS26_YRI_B2_alpha1e-8_ERAP2_Chr5_962-963e5_LR-fancyGene-aD_T2+pi
+avgUniq+Depth.png>
Package pdftex.def Info: figures/FigS26_YRI_B2_alpha1e-8_ERAP2_Chr5_962-963e5_L
R-fancyGene-aD_T2+pi+avgUniq+Depth.png  used on input line 799.
(pdftex.def)             Requested size: 505.89pt x 442.65266pt.
 [31 <./figures/FigS26_YRI_B2_alpha1e-8_ERAP2_Chr5_962-963e5_LR-fancyGene-aD_T2
+pi+avgUniq+Depth.png (PNG copy)>]
<figures/FigS27_CEU_B2_alpha1e-8_CADM2_Chr3_850-861e5_LR-fancyGene-aD_T2+pi+avg
Uniq+Depth.png, id=294, 1011.78pt x 903.375pt>
File: figures/FigS27_CEU_B2_alpha1e-8_CADM2_Chr3_850-861e5_LR-fancyGene-aD_T2+p
i+avgUniq+Depth.png Graphic file (type png)
<use figures/FigS27_CEU_B2_alpha1e-8_CADM2_Chr3_850-861e5_LR-fancyGene-aD_T2+pi
+avgUniq+Depth.png>
Package pdftex.def Info: figures/FigS27_CEU_B2_alpha1e-8_CADM2_Chr3_850-861e5_L
R-fancyGene-aD_T2+pi+avgUniq+Depth.png  used on input line 807.
(pdftex.def)             Requested size: 505.89pt x 451.6864pt.

[32 <./figures/FigS27_CEU_B2_alpha1e-8_CADM2_Chr3_850-861e5_LR-fancyGene-aD_T2+
pi+avgUniq+Depth.png (PNG copy)>]
<figures/FigS28_YRI_B2_alpha1e-8_CADM2_Chr3_850-861e5_LR-fancyGene-aD_T2+pi+avg
Uniq+Depth.png, id=298, 1011.78pt x 903.375pt>
File: figures/FigS28_YRI_B2_alpha1e-8_CADM2_Chr3_850-861e5_LR-fancyGene-aD_T2+p
i+avgUniq+Depth.png Graphic file (type png)
<use figures/FigS28_YRI_B2_alpha1e-8_CADM2_Chr3_850-861e5_LR-fancyGene-aD_T2+pi
+avgUniq+Depth.png>
Package pdftex.def Info: figures/FigS28_YRI_B2_alpha1e-8_CADM2_Chr3_850-861e5_L
R-fancyGene-aD_T2+pi+avgUniq+Depth.png  used on input line 815.
(pdftex.def)             Requested size: 505.89pt x 451.6864pt.
 [33 <./figures/FigS28_YRI_B2_alpha1e-8_CADM2_Chr3_850-861e5_LR-fancyGene-aD_T2
+pi+avgUniq+Depth.png (PNG copy)>]
<figures/FigS29_CEU_B2_alpha1e-8_WFS1_Chr4_62-63e5_LR-fancyGene-aD_T2+pi+avgUni
q+Depth.png, id=303, 1011.78pt x 885.3075pt>
File: figures/FigS29_CEU_B2_alpha1e-8_WFS1_Chr4_62-63e5_LR-fancyGene-aD_T2+pi+a
vgUniq+Depth.png Graphic file (type png)
<use figures/FigS29_CEU_B2_alpha1e-8_WFS1_Chr4_62-63e5_LR-fancyGene-aD_T2+pi+av
gUniq+Depth.png>
Package pdftex.def Info: figures/FigS29_CEU_B2_alpha1e-8_WFS1_Chr4_62-63e5_LR-f
ancyGene-aD_T2+pi+avgUniq+Depth.png  used on input line 823.
(pdftex.def)             Requested size: 505.89pt x 442.65266pt.
 [34 <./figures/FigS29_CEU_B2_alpha1e-8_WFS1_Chr4_62-63e5_LR-fancyGene-aD_T2+pi
+avgUniq+Depth.png (PNG copy)>]
<figures/FigS30_YRI_B2_alpha1e-8_WFS1_Chr4_62-63e5_LR-fancyGene-aD_T2+pi+avgUni
q+Depth.png, id=307, 1011.78pt x 885.3075pt>
File: figures/FigS30_YRI_B2_alpha1e-8_WFS1_Chr4_62-63e5_LR-fancyGene-aD_T2+pi+a
vgUniq+Depth.png Graphic file (type png)
<use figures/FigS30_YRI_B2_alpha1e-8_WFS1_Chr4_62-63e5_LR-fancyGene-aD_T2+pi+av
gUniq+Depth.png>
Package pdftex.def Info: figures/FigS30_YRI_B2_alpha1e-8_WFS1_Chr4_62-63e5_LR-f
ancyGene-aD_T2+pi+avgUniq+Depth.png  used on input line 831.
(pdftex.def)             Requested size: 505.89pt x 442.65266pt.
 [35 <./figures/FigS30_YRI_B2_alpha1e-8_WFS1_Chr4_62-63e5_LR-fancyGene-aD_T2+pi
+avgUniq+Depth.png (PNG copy)>]
<figures/FigS31_CEU_B2_alpha1e-8_STPG2_Chr4_988-992e5_LR-fancyGene-aD_T2+pi+avg
Uniq+Depth.png, id=311, 1011.78pt x 885.3075pt>
File: figures/FigS31_CEU_B2_alpha1e-8_STPG2_Chr4_988-992e5_LR-fancyGene-aD_T2+p
i+avgUniq+Depth.png Graphic file (type png)
<use figures/FigS31_CEU_B2_alpha1e-8_STPG2_Chr4_988-992e5_LR-fancyGene-aD_T2+pi
+avgUniq+Depth.png>
Package pdftex.def Info: figures/FigS31_CEU_B2_alpha1e-8_STPG2_Chr4_988-992e5_L
R-fancyGene-aD_T2+pi+avgUniq+Depth.png  used on input line 839.
(pdftex.def)             Requested size: 505.89pt x 442.65266pt.
 [36 <./figures/FigS31_CEU_B2_alpha1e-8_STPG2_Chr4_988-992e5_LR-fancyGene-aD_T2
+pi+avgUniq+Depth.png (PNG copy)>]
<figures/FigS32_YRI_B2_alpha1e-8_STPG2_Chr4_988-992e5_LR-fancyGene-aD_T2+pi+avg
Uniq+Depth.png, id=315, 1011.78pt x 885.3075pt>
File: figures/FigS32_YRI_B2_alpha1e-8_STPG2_Chr4_988-992e5_LR-fancyGene-aD_T2+p
i+avgUniq+Depth.png Graphic file (type png)
<use figures/FigS32_YRI_B2_alpha1e-8_STPG2_Chr4_988-992e5_LR-fancyGene-aD_T2+pi
+avgUniq+Depth.png>
Package pdftex.def Info: figures/FigS32_YRI_B2_alpha1e-8_STPG2_Chr4_988-992e5_L
R-fancyGene-aD_T2+pi+avgUniq+Depth.png  used on input line 847.
(pdftex.def)             Requested size: 505.89pt x 442.65266pt.
 [37 <./figures/FigS32_YRI_B2_alpha1e-8_STPG2_Chr4_988-992e5_LR-fancyGene-aD_T2
+pi+avgUniq+Depth.png (PNG copy)>]
<figures/FigS33_CEU_B2_alpha1e-8_CCDC169_Chr13_367-369e5_LR-fancyGene-aD_T2+pi+
avgUniq+Depth.png, id=319, 1011.78pt x 903.375pt>
File: figures/FigS33_CEU_B2_alpha1e-8_CCDC169_Chr13_367-369e5_LR-fancyGene-aD_T
2+pi+avgUniq+Depth.png Graphic file (type png)
<use figures/FigS33_CEU_B2_alpha1e-8_CCDC169_Chr13_367-369e5_LR-fancyGene-aD_T2
+pi+avgUniq+Depth.png>
Package pdftex.def Info: figures/FigS33_CEU_B2_alpha1e-8_CCDC169_Chr13_367-369e
5_LR-fancyGene-aD_T2+pi+avgUniq+Depth.png  used on input line 855.
(pdftex.def)             Requested size: 505.89pt x 451.6864pt.
 [38 <./figures/FigS33_CEU_B2_alpha1e-8_CCDC169_Chr13_367-369e5_LR-fancyGene-aD
_T2+pi+avgUniq+Depth.png (PNG copy)>]
<figures/FigS34_YRI_B2_alpha1e-8_CCDC169_Chr13_367-369e5_LR-fancyGene-aD_T2+pi+
avgUniq+Depth.png, id=323, 1011.78pt x 903.375pt>
File: figures/FigS34_YRI_B2_alpha1e-8_CCDC169_Chr13_367-369e5_LR-fancyGene-aD_T
2+pi+avgUniq+Depth.png Graphic file (type png)
<use figures/FigS34_YRI_B2_alpha1e-8_CCDC169_Chr13_367-369e5_LR-fancyGene-aD_T2
+pi+avgUniq+Depth.png>
Package pdftex.def Info: figures/FigS34_YRI_B2_alpha1e-8_CCDC169_Chr13_367-369e
5_LR-fancyGene-aD_T2+pi+avgUniq+Depth.png  used on input line 863.
(pdftex.def)             Requested size: 505.89pt x 451.6864pt.

[39 <./figures/FigS34_YRI_B2_alpha1e-8_CCDC169_Chr13_367-369e5_LR-fancyGene-aD_
T2+pi+avgUniq+Depth.png (PNG copy)>]
<figures/FigS35_CEU_B2_alpha1e-8_CPE_Chr4_1662-1664e5_LR-fancyGene-aD_T2+pi+avg
Uniq+Depth.png, id=328, 1011.78pt x 903.375pt>
File: figures/FigS35_CEU_B2_alpha1e-8_CPE_Chr4_1662-1664e5_LR-fancyGene-aD_T2+p
i+avgUniq+Depth.png Graphic file (type png)
<use figures/FigS35_CEU_B2_alpha1e-8_CPE_Chr4_1662-1664e5_LR-fancyGene-aD_T2+pi
+avgUniq+Depth.png>
Package pdftex.def Info: figures/FigS35_CEU_B2_alpha1e-8_CPE_Chr4_1662-1664e5_L
R-fancyGene-aD_T2+pi+avgUniq+Depth.png  used on input line 871.
(pdftex.def)             Requested size: 505.89pt x 451.6864pt.
 [40 <./figures/FigS35_CEU_B2_alpha1e-8_CPE_Chr4_1662-1664e5_LR-fancyGene-aD_T2
+pi+avgUniq+Depth.png (PNG copy)>]
<figures/FigS36_YRI_B2_alpha1e-8_CPE_Chr4_1662-1664e5_LR-fancyGene-aD_T2+pi+avg
Uniq+Depth.png, id=332, 1011.78pt x 903.375pt>
File: figures/FigS36_YRI_B2_alpha1e-8_CPE_Chr4_1662-1664e5_LR-fancyGene-aD_T2+p
i+avgUniq+Depth.png Graphic file (type png)
<use figures/FigS36_YRI_B2_alpha1e-8_CPE_Chr4_1662-1664e5_LR-fancyGene-aD_T2+pi
+avgUniq+Depth.png>
Package pdftex.def Info: figures/FigS36_YRI_B2_alpha1e-8_CPE_Chr4_1662-1664e5_L
R-fancyGene-aD_T2+pi+avgUniq+Depth.png  used on input line 879.
(pdftex.def)             Requested size: 505.89pt x 451.6864pt.
 [41 <./figures/FigS36_YRI_B2_alpha1e-8_CPE_Chr4_1662-1664e5_LR-fancyGene-aD_T2
+pi+avgUniq+Depth.png (PNG copy)>]
<figures/FigS37_CEU_B2_alpha1e-8_MYOM2_Chr8_20-21e5_LR-fancyGene-aD_T2+pi+avgUn
iq+Depth.png, id=336, 1011.78pt x 903.375pt>
File: figures/FigS37_CEU_B2_alpha1e-8_MYOM2_Chr8_20-21e5_LR-fancyGene-aD_T2+pi+
avgUniq+Depth.png Graphic file (type png)
<use figures/FigS37_CEU_B2_alpha1e-8_MYOM2_Chr8_20-21e5_LR-fancyGene-aD_T2+pi+a
vgUniq+Depth.png>
Package pdftex.def Info: figures/FigS37_CEU_B2_alpha1e-8_MYOM2_Chr8_20-21e5_LR-
fancyGene-aD_T2+pi+avgUniq+Depth.png  used on input line 887.
(pdftex.def)             Requested size: 505.89pt x 451.6864pt.
 [42 <./figures/FigS37_CEU_B2_alpha1e-8_MYOM2_Chr8_20-21e5_LR-fancyGene-aD_T2+p
i+avgUniq+Depth.png (PNG copy)>]
<figures/FigS38_YRI_B2_alpha1e-8_MYOM2_Chr8_20-21e5_LR-fancyGene-aD_T2+pi+avgUn
iq+Depth.png, id=340, 1011.78pt x 903.375pt>
File: figures/FigS38_YRI_B2_alpha1e-8_MYOM2_Chr8_20-21e5_LR-fancyGene-aD_T2+pi+
avgUniq+Depth.png Graphic file (type png)
<use figures/FigS38_YRI_B2_alpha1e-8_MYOM2_Chr8_20-21e5_LR-fancyGene-aD_T2+pi+a
vgUniq+Depth.png>
Package pdftex.def Info: figures/FigS38_YRI_B2_alpha1e-8_MYOM2_Chr8_20-21e5_LR-
fancyGene-aD_T2+pi+avgUniq+Depth.png  used on input line 895.
(pdftex.def)             Requested size: 505.89pt x 451.6864pt.
 [43 <./figures/FigS38_YRI_B2_alpha1e-8_MYOM2_Chr8_20-21e5_LR-fancyGene-aD_T2+p
i+avgUniq+Depth.png (PNG copy)>]
<figures/FigS39_hg38_B2_alpha1e-8_Chr12-KLRD1_250kb_LR-fancyGene-xA_spect.png, 
id=344, 826.22678pt x 603.09315pt>
File: figures/FigS39_hg38_B2_alpha1e-8_Chr12-KLRD1_250kb_LR-fancyGene-xA_spect.
png Graphic file (type png)
<use figures/FigS39_hg38_B2_alpha1e-8_Chr12-KLRD1_250kb_LR-fancyGene-xA_spect.p
ng>
Package pdftex.def Info: figures/FigS39_hg38_B2_alpha1e-8_Chr12-KLRD1_250kb_LR-
fancyGene-xA_spect.png  used on input line 904.
(pdftex.def)             Requested size: 505.89pt x 369.26666pt.
 [44 <./figures/FigS39_hg38_B2_alpha1e-8_Chr12-KLRD1_250kb_LR-fancyGene-xA_spec
t.png>]
<figures/FigS40_hg38_B2_alpha1e-8_Chr7-GPNMB_250kb_LR-fancyGene-xA_spect.png, i
d=349, 826.22678pt x 612.1269pt>
File: figures/FigS40_hg38_B2_alpha1e-8_Chr7-GPNMB_250kb_LR-fancyGene-xA_spect.p
ng Graphic file (type png)
<use figures/FigS40_hg38_B2_alpha1e-8_Chr7-GPNMB_250kb_LR-fancyGene-xA_spect.pn
g>
Package pdftex.def Info: figures/FigS40_hg38_B2_alpha1e-8_Chr7-GPNMB_250kb_LR-f
ancyGene-xA_spect.png  used on input line 913.
(pdftex.def)             Requested size: 505.89pt x 374.7979pt.
 [45 <./figures/FigS40_hg38_B2_alpha1e-8_Chr7-GPNMB_250kb_LR-fancyGene-xA_spect
.png>]
<figures/FigS41_hg38_B2_alpha1e-8_Chr6-LY86_250kb_LR-fancyGene-xA_spect.png, id
=355, 826.22678pt x 564.79005pt>
File: figures/FigS41_hg38_B2_alpha1e-8_Chr6-LY86_250kb_LR-fancyGene-xA_spect.pn
g Graphic file (type png)
<use figures/FigS41_hg38_B2_alpha1e-8_Chr6-LY86_250kb_LR-fancyGene-xA_spect.png
>
Package pdftex.def Info: figures/FigS41_hg38_B2_alpha1e-8_Chr6-LY86_250kb_LR-fa
ncyGene-xA_spect.png  used on input line 922.
(pdftex.def)             Requested size: 505.89pt x 345.81412pt.
 [46 <./figures/FigS41_hg38_B2_alpha1e-8_Chr6-LY86_250kb_LR-fancyGene-xA_spect.
png>]
<figures/FigS42_hg38_B2_alpha1e-8_Ch20-BPIF_250kb_LR-fancyGene-xA_spect.png, id
=360, 867.24pt x 642.29962pt>
File: figures/FigS42_hg38_B2_alpha1e-8_Ch20-BPIF_250kb_LR-fancyGene-xA_spect.pn
g Graphic file (type png)
<use figures/FigS42_hg38_B2_alpha1e-8_Ch20-BPIF_250kb_LR-fancyGene-xA_spect.png
>
Package pdftex.def Info: figures/FigS42_hg38_B2_alpha1e-8_Ch20-BPIF_250kb_LR-fa
ncyGene-xA_spect.png  used on input line 931.
(pdftex.def)             Requested size: 505.89pt x 374.68039pt.
 [47 <./figures/FigS42_hg38_B2_alpha1e-8_Ch20-BPIF_250kb_LR-fancyGene-xA_spect.
png>]
<figures/FigS43_hg38_B2_alpha1e-8_Ch2-SCN9A_250kb_LR-fancyGene-xA_spect.png, id
=365, 826.22678pt x 610.6815pt>
File: figures/FigS43_hg38_B2_alpha1e-8_Ch2-SCN9A_250kb_LR-fancyGene-xA_spect.pn
g Graphic file (type png)
<use figures/FigS43_hg38_B2_alpha1e-8_Ch2-SCN9A_250kb_LR-fancyGene-xA_spect.png
>
Package pdftex.def Info: figures/FigS43_hg38_B2_alpha1e-8_Ch2-SCN9A_250kb_LR-fa
ncyGene-xA_spect.png  used on input line 940.
(pdftex.def)             Requested size: 505.89pt x 373.91292pt.
 [48 <./figures/FigS43_hg38_B2_alpha1e-8_Ch2-SCN9A_250kb_LR-fancyGene-xA_spect.
png>]
<figures/FigS44_hg38_B2_alpha1e-8_Ch3-ARHGEF26_250kb_LR-fancyGene-xA_spect.png,
 id=370, 826.22678pt x 622.78673pt>
File: figures/FigS44_hg38_B2_alpha1e-8_Ch3-ARHGEF26_250kb_LR-fancyGene-xA_spect
.png Graphic file (type png)
<use figures/FigS44_hg38_B2_alpha1e-8_Ch3-ARHGEF26_250kb_LR-fancyGene-xA_spect.
png>
Package pdftex.def Info: figures/FigS44_hg38_B2_alpha1e-8_Ch3-ARHGEF26_250kb_LR
-fancyGene-xA_spect.png  used on input line 949.
(pdftex.def)             Requested size: 505.89pt x 381.32478pt.
 [49 <./figures/FigS44_hg38_B2_alpha1e-8_Ch3-ARHGEF26_250kb_LR-fancyGene-xA_spe
ct.png>]
<figures/FigS45_hg38_B2_Chr2-PDE1A_250kb_LR-fancyGene-xA_spect.png, id=375, 826
.22678pt x 690.53986pt>
File: figures/FigS45_hg38_B2_Chr2-PDE1A_250kb_LR-fancyGene-xA_spect.png Graphic
 file (type png)
<use figures/FigS45_hg38_B2_Chr2-PDE1A_250kb_LR-fancyGene-xA_spect.png>
Package pdftex.def Info: figures/FigS45_hg38_B2_Chr2-PDE1A_250kb_LR-fancyGene-x
A_spect.png  used on input line 958.
(pdftex.def)             Requested size: 505.89pt x 422.8092pt.
 [50 <./figures/FigS45_hg38_B2_Chr2-PDE1A_250kb_LR-fancyGene-xA_spect.png>]
<figures/FigS46_hg38_B2_alpha1e-8_Ch5-CAMK4_250kb_LR-fancyGene-xA_spect.png, id
=380, 826.22678pt x 597.13087pt>
File: figures/FigS46_hg38_B2_alpha1e-8_Ch5-CAMK4_250kb_LR-fancyGene-xA_spect.pn
g Graphic file (type png)
<use figures/FigS46_hg38_B2_alpha1e-8_Ch5-CAMK4_250kb_LR-fancyGene-xA_spect.png
>
Package pdftex.def Info: figures/FigS46_hg38_B2_alpha1e-8_Ch5-CAMK4_250kb_LR-fa
ncyGene-xA_spect.png  used on input line 967.
(pdftex.def)             Requested size: 505.89pt x 365.61601pt.
 [51 <./figures/FigS46_hg38_B2_alpha1e-8_Ch5-CAMK4_250kb_LR-fancyGene-xA_spect.
png>]
<figures/FigS47_hg38_B2_alpha1e-8_Ch22-SUSD2_250kb_LR-fancyGene-xA_spect.png, i
d=386, 826.22678pt x 571.47502pt>
File: figures/FigS47_hg38_B2_alpha1e-8_Ch22-SUSD2_250kb_LR-fancyGene-xA_spect.p
ng Graphic file (type png)
<use figures/FigS47_hg38_B2_alpha1e-8_Ch22-SUSD2_250kb_LR-fancyGene-xA_spect.pn
g>
Package pdftex.def Info: figures/FigS47_hg38_B2_alpha1e-8_Ch22-SUSD2_250kb_LR-f
ancyGene-xA_spect.png  used on input line 976.
(pdftex.def)             Requested size: 505.89pt x 349.90724pt.
 [52 <./figures/FigS47_hg38_B2_alpha1e-8_Ch22-SUSD2_250kb_LR-fancyGene-xA_spect
.png>]
<figures/FigS48_Compare_spectra_localMut-5Mut.png, id=391, 505.89pt x 578.16pt>

File: figures/FigS48_Compare_spectra_localMut-5Mut.png Graphic file (type png)
<use figures/FigS48_Compare_spectra_localMut-5Mut.png>
Package pdftex.def Info: figures/FigS48_Compare_spectra_localMut-5Mut.png  used
 on input line 985.
(pdftex.def)             Requested size: 404.71353pt x 462.53745pt.
 [53 <./figures/FigS48_Compare_spectra_localMut-5Mut.png (PNG copy)>]
<figures/FigS49_HCG_5Mut_ROC-powerBar_5Mut_Betas-6panel.png, id=395, 505.89pt x
 325.215pt>
File: figures/FigS49_HCG_5Mut_ROC-powerBar_5Mut_Betas-6panel.png Graphic file (
type png)
<use figures/FigS49_HCG_5Mut_ROC-powerBar_5Mut_Betas-6panel.png>
Package pdftex.def Info: figures/FigS49_HCG_5Mut_ROC-powerBar_5Mut_Betas-6panel
.png  used on input line 994.
(pdftex.def)             Requested size: 505.89pt x 325.21916pt.
 [54 <./figures/FigS49_HCG_5Mut_ROC-powerBar_5Mut_Betas-6panel.png (PNG copy)>]
<figures/FigS50_HCG_5MYA_s001_h20_ROC-powerBar_s001h20_Betas-4panel.png, id=399
, 361.35pt x 361.35pt>
File: figures/FigS50_HCG_5MYA_s001_h20_ROC-powerBar_s001h20_Betas-4panel.png Gr
aphic file (type png)
<use figures/FigS50_HCG_5MYA_s001_h20_ROC-powerBar_s001h20_Betas-4panel.png>
Package pdftex.def Info: figures/FigS50_HCG_5MYA_s001_h20_ROC-powerBar_s001h20_
Betas-4panel.png  used on input line 1003.
(pdftex.def)             Requested size: 361.34912pt x 361.34912pt.
 [55 <./figures/FigS50_HCG_5MYA_s001_h20_ROC-powerBar_s001h20_Betas-4panel.png 
(PNG copy)>]
<figures/FigS51_HCG_5Mut_5MYA_s001_h20_ROC-powerBar_s001h20_Betas-4panel.png, i
d=403, 361.35pt x 361.35pt>
File: figures/FigS51_HCG_5Mut_5MYA_s001_h20_ROC-powerBar_s001h20_Betas-4panel.p
ng Graphic file (type png)
<use figures/FigS51_HCG_5Mut_5MYA_s001_h20_ROC-powerBar_s001h20_Betas-4panel.pn
g>
Package pdftex.def Info: figures/FigS51_HCG_5Mut_5MYA_s001_h20_ROC-powerBar_s00
1h20_Betas-4panel.png  used on input line 1012.
(pdftex.def)             Requested size: 361.34912pt x 361.34912pt.
 [56 <./figures/FigS51_HCG_5Mut_5MYA_s001_h20_ROC-powerBar_s001h20_Betas-4panel
.png (PNG copy)>]
<figures/FigS52_Compare_spectra_10rec_Neut.png, id=407, 505.89pt x 289.08pt>
File: figures/FigS52_Compare_spectra_10rec_Neut.png Graphic file (type png)
<use figures/FigS52_Compare_spectra_10rec_Neut.png>
Package pdftex.def Info: figures/FigS52_Compare_spectra_10rec_Neut.png  used on
 input line 1021.
(pdftex.def)             Requested size: 404.71353pt x 231.2687pt.

[57 <./figures/FigS52_Compare_spectra_10rec_Neut.png (PNG copy)>]
<figures/FigS53_HCG_5Mut_ROC+powerbar_matchB+stats.png, id=412, 505.89pt x 201.
19968pt>
File: figures/FigS53_HCG_5Mut_ROC+powerbar_matchB+stats.png Graphic file (type 
png)
<use figures/FigS53_HCG_5Mut_ROC+powerbar_matchB+stats.png>
Package pdftex.def Info: figures/FigS53_HCG_5Mut_ROC+powerbar_matchB+stats.png 
 used on input line 1030.
(pdftex.def)             Requested size: 505.89pt x 201.20224pt.
 [58 <./figures/FigS53_HCG_5Mut_ROC+powerbar_matchB+stats.png>]
<figures/FigS54_splitView_HCG_5Mut_ROC+powerbar_matchB+stats.png, id=417, 469.7
55pt x 361.35pt>
File: figures/FigS54_splitView_HCG_5Mut_ROC+powerbar_matchB+stats.png Graphic f
ile (type png)
<use figures/FigS54_splitView_HCG_5Mut_ROC+powerbar_matchB+stats.png>
Package pdftex.def Info: figures/FigS54_splitView_HCG_5Mut_ROC+powerbar_matchB+
stats.png  used on input line 1039.
(pdftex.def)             Requested size: 505.89pt x 389.14392pt.
 [59 <./figures/FigS54_splitView_HCG_5Mut_ROC+powerbar_matchB+stats.png (PNG co
py)>]
<figures/FigS55_newMultialleles_01ROCs_multiB_m2-real4.png, id=421, 578.16pt x 
592.614pt>
File: figures/FigS55_newMultialleles_01ROCs_multiB_m2-real4.png Graphic file (t
ype png)
<use figures/FigS55_newMultialleles_01ROCs_multiB_m2-real4.png>
Package pdftex.def Info: figures/FigS55_newMultialleles_01ROCs_multiB_m2-real4.
png  used on input line 1048.
(pdftex.def)             Requested size: 505.89pt x 518.53598pt.
 [60 <./figures/FigS55_newMultialleles_01ROCs_multiB_m2-real4.png (PNG copy)>]
<figures/FigS56_newMultiAllele_freqDiff_violins.png, id=425, 505.89pt x 361.35p
t>
File: figures/FigS56_newMultiAllele_freqDiff_violins.png Graphic file (type png
)
<use figures/FigS56_newMultiAllele_freqDiff_violins.png>
Package pdftex.def Info: figures/FigS56_newMultiAllele_freqDiff_violins.png  us
ed on input line 1057.
(pdftex.def)             Requested size: 505.89pt x 361.35463pt.
 [61 <./figures/FigS56_newMultiAllele_freqDiff_violins.png>]
<figures/FigS57_newHCG_ACTG_234A_01ROC+powerbar_stats+B-m4.png, id=430, 520.344
pt x 361.35pt>
File: figures/FigS57_newHCG_ACTG_234A_01ROC+powerbar_stats+B-m4.png Graphic fil
e (type png)
<use figures/FigS57_newHCG_ACTG_234A_01ROC+powerbar_stats+B-m4.png>
Package pdftex.def Info: figures/FigS57_newHCG_ACTG_234A_01ROC+powerbar_stats+B
-m4.png  used on input line 1066.
(pdftex.def)             Requested size: 505.89pt x 351.33063pt.
 [62 <./figures/FigS57_newHCG_ACTG_234A_01ROC+powerbar_stats+B-m4.png (PNG copy
)>]
<figures/FigS58_newHCG_1-v-2loci_01ROC+powerbar_alphaB+stats.png, id=434, 520.3
44pt x 361.35pt>
File: figures/FigS58_newHCG_1-v-2loci_01ROC+powerbar_alphaB+stats.png Graphic f
ile (type png)
<use figures/FigS58_newHCG_1-v-2loci_01ROC+powerbar_alphaB+stats.png>
Package pdftex.def Info: figures/FigS58_newHCG_1-v-2loci_01ROC+powerbar_alphaB+
stats.png  used on input line 1075.
(pdftex.def)             Requested size: 505.89pt x 351.33063pt.
 [63 <./figures/FigS58_newHCG_1-v-2loci_01ROC+powerbar_alphaB+stats.png (PNG co
py)>]
<figures/FigS59_HCG_1-v-2loci_powerBars_2xTs-Bs.png, id=439, 505.89pt x 289.08p
t>
File: figures/FigS59_HCG_1-v-2loci_powerBars_2xTs-Bs.png Graphic file (type png
)
<use figures/FigS59_HCG_1-v-2loci_powerBars_2xTs-Bs.png>
Package pdftex.def Info: figures/FigS59_HCG_1-v-2loci_powerBars_2xTs-Bs.png  us
ed on input line 1084.
(pdftex.def)             Requested size: 505.89pt x 289.0837pt.


Package natbib Warning: There were undefined citations.

[64 <./figures/FigS59_HCG_1-v-2loci_powerBars_2xTs-Bs.png (PNG copy)>]
(mixture_rev3_nomark.aux) ) 
Here is how much of TeX's memory you used:
 7493 strings out of 493305
 134457 string characters out of 3138874
 214967 words of memory out of 3000000
 10853 multiletter control sequences out of 15000+200000
 17869 words of font info for 69 fonts, out of 3000000 for 9000
 1141 hyphenation exceptions out of 8191
 51i,12n,40p,2754b,565s stack positions out of 5000i,500n,10000p,200000b,50000s
<C:/Program Files/MiKTeX 2.9/fonts/type1/public/amsf
onts/cm/cmbx10.pfb><C:/Program Files/MiKTeX 2.9/fonts/type1/public/amsfonts/cm/
cmbx12.pfb><C:/Program Files/MiKTeX 2.9/fonts/type1/public/amsfonts/cm/cmbx8.pf
b><C:/Program Files/MiKTeX 2.9/fonts/type1/public/amsfonts/cm/cmcsc10.pfb><C:/P
rogram Files/MiKTeX 2.9/fonts/type1/public/amsfonts/cm/cmex10.pfb><C:/Program F
iles/MiKTeX 2.9/fonts/type1/public/amsfonts/cm/cmmi10.pfb><C:/Program Files/MiK
TeX 2.9/fonts/type1/public/amsfonts/cm/cmmi12.pfb><C:/Program Files/MiKTeX 2.9/
fonts/type1/public/amsfonts/cm/cmmi6.pfb><C:/Program Files/MiKTeX 2.9/fonts/typ
e1/public/amsfonts/cm/cmmi8.pfb><C:/Program Files/MiKTeX 2.9/fonts/type1/public
/amsfonts/cm/cmr10.pfb><C:/Program Files/MiKTeX 2.9/fonts/type1/public/amsfonts
/cm/cmr12.pfb><C:/Program Files/MiKTeX 2.9/fonts/type1/public/amsfonts/cm/cmr17
.pfb><C:/Program Files/MiKTeX 2.9/fonts/type1/public/amsfonts/cm/cmr6.pfb><C:/P
rogram Files/MiKTeX 2.9/fonts/type1/public/amsfonts/cm/cmr7.pfb><C:/Program Fil
es/MiKTeX 2.9/fonts/type1/public/amsfonts/cm/cmr8.pfb><C:/Program Files/MiKTeX 
2.9/fonts/type1/public/amsfonts/cm/cmr9.pfb><C:/Program Files/MiKTeX 2.9/fonts/
type1/public/amsfonts/cm/cmsy10.pfb><C:/Program Files/MiKTeX 2.9/fonts/type1/pu
blic/amsfonts/cm/cmsy6.pfb><C:/Program Files/MiKTeX 2.9/fonts/type1/public/amsf
onts/cm/cmsy8.pfb><C:/Program Files/MiKTeX 2.9/fonts/type1/public/amsfonts/cm/c
mti10.pfb><C:/Program Files/MiKTeX 2.9/fonts/type1/public/amsfonts/cm/cmtt10.pf
b><C:/Program Files/MiKTeX 2.9/fonts/type1/public/amsfonts/symbols/msbm10.pfb>
Output written on mixture_rev3_nomark.pdf (104 pages, 43534166 bytes).
PDF statistics:
 514 PDF objects out of 1000 (max. 8388607)
 0 named destinations out of 1000 (max. 500000)
 321 words of extra memory for PDF output out of 10000 (max. 10000000)
